# Supplementary material for: Revealing lactylation-mediated mechanisms and hub genes in heart failure pathogenesis
Source: Front Cardiovasc Med. 2025 Aug 12;12:1622958. doi: 10.3389/fcvm.2025.1622958 (PMC12378386; doi:10.3389/fcvm.2025.1622958)
Supplement: Supplementary file 2 [file Datasheet1.csv]

	age	disease.status	gender	heart.failure	tissue
C02065 Idiopathic Dilated CMP Left Ventricle	56	idiopathic dilated CMP	male	yes	heart left ventricle
C02066 Ischemic Left Ventricle	62	ischemic	female	yes	heart left ventricle
C02070 Ischemic Left Ventricle	62	ischemic	male	yes	heart left ventricle
C02071 Ischemic Left Ventricle	51	ischemic	male	yes	heart left ventricle
C02085 Idiopathic Dilated CMP Left Ventricle	51	idiopathic dilated CMP	male	yes	heart left ventricle
C02086 Idiopathic Dilated CMP Left Ventricle	32	idiopathic dilated CMP	male	yes	heart left ventricle
C02155 Idiopathic Dilated CMP Left Ventricle	66	idiopathic dilated CMP	male	yes	heart left ventricle
C02146 Ischemic Left Ventricle	55	ischemic	female	yes	heart left ventricle
C02182 Idiopathic Dilated CMP Left Ventricle	68	idiopathic dilated CMP	male	yes	heart left ventricle
C02142 Ischemic Left Ventricle	66	ischemic	male	yes	heart left ventricle
C02082 Ischemic Left Ventricle	67	ischemic	male	yes	heart left ventricle
C02187 Ischemic Left Ventricle	67	ischemic	male	yes	heart left ventricle
C02141 Ischemic Left Ventricle	53	ischemic	male	yes	heart left ventricle
C02136 Ischemic Left Ventricle	63	ischemic	female	yes	heart left ventricle
C02053 Ischemic Left Ventricle	60	ischemic	male	yes	heart left ventricle
C01984 Idiopathic Dilated CMP Left Ventricle	67	idiopathic dilated CMP	male	yes	heart left ventricle
C02034 Ischemic Left Ventricle	63	ischemic	male	yes	heart left ventricle
C02042 Ischemic Left Ventricle	62	ischemic	male	yes	heart left ventricle
P01119 Non-failing Left Ventricle	52	non-failing	female	no	heart left ventricle
P01151 Non-failing Left Ventricle	80	non-failing	female	no	heart left ventricle
P01160 Non-failing Left Ventricle	55	non-failing	female	no	heart left ventricle
P01185 Non-failing Left Ventricle	61	non-failing	male	no	heart left ventricle
P01199 Non-failing Left Ventricle	24	non-failing	female	no	heart left ventricle
P01207 Non-failing Left Ventricle	57	non-failing	female	no	heart left ventricle
P01215 Non-failing Left Ventricle	59	non-failing	female	no	heart left ventricle
P01225 Non-failing Left Ventricle	56	non-failing	male	no	heart left ventricle
P01238 Non-failing Left Ventricle	67	non-failing	female	no	heart left ventricle
P01248 Non-failing Left Ventricle	56	non-failing	male	no	heart left ventricle
P01249 Non-failing Left Ventricle	42	non-failing	male	no	heart left ventricle
P01251 Non-failing Left Ventricle	58	non-failing	male	no	heart left ventricle
P01277 Non-failing Left Ventricle	60	non-failing	female	no	heart left ventricle
P01202 Non-failing Left Ventricle	56	non-failing	male	no	heart left ventricle
P01200 Non-failing Left Ventricle	48	non-failing	male	no	heart left ventricle
P01273 Non-failing Left Ventricle	40	non-failing	male	no	heart left ventricle
P01256 Non-failing Left Ventricle	1	non-failing	male	no	heart left ventricle
P01281 Non-failing Left Ventricle	26	non-failing	female	no	heart left ventricle
P01025 Non-failing Left Ventricle	76	non-failing	male	no	heart left ventricle
P01257 Non-failing Left Ventricle	59	non-failing	female	no	heart left ventricle
P01226 Non-failing Left Ventricle	42	non-failing	male	no	heart left ventricle
P01259 Non-failing Left Ventricle	58	non-failing	male	no	heart left ventricle
P01122 Non-failing Left Ventricle	51	non-failing	female	no	heart left ventricle
P01171 Non-failing Left Ventricle	65	non-failing	female	no	heart left ventricle
P01197 Non-failing Left Ventricle	34	non-failing	male	no	heart left ventricle
P01237 Non-failing Left Ventricle	62	non-failing	female	no	heart left ventricle
C00145 Non-failing Left Ventricle	63	non-failing	male	no	heart left ventricle
C00086 Non-failing Left Ventricle	38	non-failing	male	no	heart left ventricle
C00094 Non-failing Left Ventricle	12	non-failing	male	no	heart left ventricle
C00134 Non-failing Left Ventricle	42	non-failing	male	no	heart left ventricle
C00146 Non-failing Left Ventricle	38	non-failing	male	no	heart left ventricle
C00091 Non-failing Left Ventricle	38	non-failing	male	no	heart left ventricle
C00075 Non-failing Left Ventricle	25	non-failing	male	no	heart left ventricle
P01279 Non-failing Left Ventricle	56	non-failing	female	no	heart left ventricle
P01232 Non-failing Left Ventricle	44	non-failing	male	no	heart left ventricle
P01176 Non-failing Left Ventricle	43	non-failing	male	no	heart left ventricle
P01136 Non-failing Left Ventricle	60	non-failing	female	no	heart left ventricle
P01138 Non-failing Left Ventricle	8	non-failing	female	no	heart left ventricle
P01252 Non-failing Left Ventricle	62	non-failing	male	no	heart left ventricle
P01184 Non-failing Left Ventricle	45	non-failing	female	no	heart left ventricle
P01067 Non-failing Left Ventricle	66	non-failing	male	no	heart left ventricle
P01140 Non-failing Left Ventricle	65	non-failing	female	no	heart left ventricle
P01100 Non-failing Left Ventricle	59	non-failing	male	no	heart left ventricle
P01183 Non-failing Left Ventricle	56	non-failing	male	no	heart left ventricle
P01152 Non-failing Left Ventricle	28	non-failing	male	no	heart left ventricle
P01165 Non-failing Left Ventricle	61	non-failing	female	no	heart left ventricle
P01101 Non-failing Left Ventricle	65	non-failing	female	no	heart left ventricle
C00079 Non-failing Left Ventricle	26	non-failing	female	no	heart left ventricle
C00108 Non-failing Left Ventricle	21	non-failing	male	no	heart left ventricle
P00368 Idiopathic Dilated CMP Left Ventricle	59	idiopathic dilated CMP	male	yes	heart left ventricle
C00171 Non-failing Left Ventricle	36	non-failing	male	no	heart left ventricle
C00040 Non-failing Left Ventricle	30	non-failing	male	no	heart left ventricle
C00048 Non-failing Left Ventricle	34	non-failing	male	no	heart left ventricle
C00080 Non-failing Left Ventricle	40	non-failing	male	no	heart left ventricle
C00081 Non-failing Left Ventricle	33	non-failing	male	no	heart left ventricle
C00099 Non-failing Left Ventricle	60	non-failing	male	no	heart left ventricle
C00116 Non-failing Left Ventricle	35	non-failing	female	no	heart left ventricle
C00062 Non-failing Left Ventricle	32	non-failing	male	no	heart left ventricle
C00078 Non-failing Left Ventricle	57	non-failing	male	no	heart left ventricle
C00160 Non-failing Left Ventricle	18	non-failing	male	no	heart left ventricle
C00164 Non-failing Left Ventricle	20	non-failing	male	no	heart left ventricle
C00043 Non-failing Left Ventricle	45	non-failing	male	no	heart left ventricle
C00077 Non-failing Left Ventricle	57	non-failing	female	no	heart left ventricle
C00138 Non-failing Left Ventricle	59	non-failing	female	no	heart left ventricle
C00133 Non-failing Left Ventricle	52	non-failing	female	no	heart left ventricle
C00109 Non-failing Left Ventricle	51	non-failing	female	no	heart left ventricle
C00115 Non-failing Left Ventricle	18	non-failing	female	no	heart left ventricle
C00060 Non-failing Left Ventricle	48	non-failing	female	no	heart left ventricle
C00064 Non-failing Left Ventricle	54	non-failing	female	no	heart left ventricle
C00101 Non-failing Left Ventricle	69	non-failing	male	no	heart left ventricle
C00102 Non-failing Left Ventricle	46	non-failing	female	no	heart left ventricle
C00104 Non-failing Left Ventricle	63	non-failing	male	no	heart left ventricle
C00118 Non-failing Left Ventricle	53	non-failing	female	no	heart left ventricle
C00120 Non-failing Left Ventricle	50	non-failing	male	no	heart left ventricle
C00121 Non-failing Left Ventricle	58	non-failing	male	no	heart left ventricle
C00122 Non-failing Left Ventricle	66	non-failing	female	no	heart left ventricle
C00127 Non-failing Left Ventricle	55	non-failing	female	no	heart left ventricle
C00150 Non-failing Left Ventricle	61	non-failing	female	no	heart left ventricle
C00151 Non-failing Left Ventricle	54	non-failing	female	no	heart left ventricle
C00119 Non-failing Left Ventricle	53	non-failing	female	no	heart left ventricle
C00170 Non-failing Left Ventricle	57	non-failing	male	no	heart left ventricle
C00153 Non-failing Left Ventricle	54	non-failing	female	no	heart left ventricle
C00157 Non-failing Left Ventricle	43	non-failing	male	no	heart left ventricle
C00162 Non-failing Left Ventricle	43	non-failing	female	no	heart left ventricle
C00163 Non-failing Left Ventricle	52	non-failing	male	no	heart left ventricle
C00165 Non-failing Left Ventricle	56	non-failing	female	no	heart left ventricle
P01036 Idiopathic Dilated CMP Left Ventricle	19	idiopathic dilated CMP	male	yes	heart left ventricle
P01039 Idiopathic Dilated CMP Left Ventricle	51	idiopathic dilated CMP	male	yes	heart left ventricle
C00041 Non-failing Left Ventricle	55	non-failing	male	no	heart left ventricle
C00042 Non-failing Left Ventricle	52	non-failing	male	no	heart left ventricle
C00044 Non-failing Left Ventricle	47	non-failing	male	no	heart left ventricle
C00045 Non-failing Left Ventricle	44	non-failing	female	no	heart left ventricle
C00097 Non-failing Left Ventricle	51	non-failing	female	no	heart left ventricle
C00098 Non-failing Left Ventricle	52	non-failing	male	no	heart left ventricle
C00076 Non-failing Left Ventricle	55	non-failing	male	no	heart left ventricle
C00096 Non-failing Left Ventricle	50	non-failing	male	no	heart left ventricle
C00107 Non-failing Left Ventricle	36	non-failing	female	no	heart left ventricle
C00083 Non-failing Left Ventricle	34	non-failing	female	no	heart left ventricle
C02068 Ischemic Left Ventricle	57	ischemic	male	yes	heart left ventricle
C02069 Idiopathic Dilated CMP Left Ventricle	53	idiopathic dilated CMP	male	yes	heart left ventricle
C02077 Ischemic Left Ventricle	70	ischemic	male	yes	heart left ventricle
C02080 Idiopathic Dilated CMP Left Ventricle	60	idiopathic dilated CMP	female	yes	heart left ventricle
C02081 Idiopathic Dilated CMP Left Ventricle	48	idiopathic dilated CMP	male	yes	heart left ventricle
C02092 Ischemic Left Ventricle	68	ischemic	male	yes	heart left ventricle
C02094 Idiopathic Dilated CMP Left Ventricle	48	idiopathic dilated CMP	female	yes	heart left ventricle
C02095 Idiopathic Dilated CMP Left Ventricle	53	idiopathic dilated CMP	male	yes	heart left ventricle
C02097 Idiopathic Dilated CMP Left Ventricle	39	idiopathic dilated CMP	male	yes	heart left ventricle
C02109 Idiopathic Dilated CMP Left Ventricle	58	idiopathic dilated CMP	male	yes	heart left ventricle
C02111 Ischemic Left Ventricle	58	ischemic	male	yes	heart left ventricle
C01954 Idiopathic Dilated CMP Left Ventricle	75	idiopathic dilated CMP	male	yes	heart left ventricle
C01960 Idiopathic Dilated CMP Left Ventricle	59	idiopathic dilated CMP	male	yes	heart left ventricle
C01990 Idiopathic Dilated CMP Left Ventricle	28	idiopathic dilated CMP	male	yes	heart left ventricle
C01997 Idiopathic Dilated CMP Left Ventricle	56	idiopathic dilated CMP	female	yes	heart left ventricle
C02031 Ischemic Left Ventricle	64	ischemic	male	yes	heart left ventricle
C02045 Idiopathic Dilated CMP Left Ventricle	48	idiopathic dilated CMP	male	yes	heart left ventricle
C02057 Ischemic Left Ventricle	71	ischemic	male	yes	heart left ventricle
C02061 Ischemic Left Ventricle	56	ischemic	female	yes	heart left ventricle
C02116 Idiopathic Dilated CMP Left Ventricle	62	idiopathic dilated CMP	male	yes	heart left ventricle
C02123 Ischemic Left Ventricle	53	ischemic	male	yes	heart left ventricle
C02083 Ischemic Left Ventricle	60	ischemic	female	yes	heart left ventricle
C02058 Idiopathic Dilated CMP Left Ventricle	48	idiopathic dilated CMP	male	yes	heart left ventricle
C02114 Ischemic Left Ventricle	64	ischemic	male	yes	heart left ventricle
C02130 Ischemic Left Ventricle	50	ischemic	male	yes	heart left ventricle
C02131 Ischemic Left Ventricle	67	ischemic	male	yes	heart left ventricle
C02177 Idiopathic Dilated CMP Left Ventricle	44	idiopathic dilated CMP	male	yes	heart left ventricle
P01082 Idiopathic Dilated CMP Left Ventricle	61	idiopathic dilated CMP	male	yes	heart left ventricle
P01163 Idiopathic Dilated CMP Left Ventricle	58	idiopathic dilated CMP	male	yes	heart left ventricle
P00343 Idiopathic Dilated CMP Left Ventricle	0	idiopathic dilated CMP	male	yes	heart left ventricle
P00025 Ischemic Left Ventricle	46	ischemic	male	yes	heart left ventricle
P00026 Ischemic Left Ventricle	65	ischemic	male	yes	heart left ventricle
P00038 Ischemic Left Ventricle	62	ischemic	male	yes	heart left ventricle
P00460 Non-failing Left Ventricle	59	non-failing	male	no	heart left ventricle
C00113 Non-failing Left Ventricle	33	non-failing	female	no	heart left ventricle
P00166 Idiopathic Dilated CMP Left Ventricle	49	idiopathic dilated CMP	male	yes	heart left ventricle
P00176 Ischemic Left Ventricle	58	ischemic	male	yes	heart left ventricle
P01070 Non-failing Left Ventricle	71	non-failing	male	no	heart left ventricle
C00112 Non-failing Left Ventricle	24	non-failing	female	no	heart left ventricle
P01085 Non-failing Left Ventricle	54	non-failing	female	no	heart left ventricle
C00142 Non-failing Left Ventricle	47	non-failing	male	no	heart left ventricle
C00137 Non-failing Left Ventricle	57	non-failing	female	no	heart left ventricle
C00111 Non-failing Left Ventricle	52	non-failing	male	no	heart left ventricle
C00114 Non-failing Left Ventricle	42	non-failing	male	no	heart left ventricle
C00047 Non-failing Left Ventricle	62	non-failing	female	no	heart left ventricle
C00049 Non-failing Left Ventricle	49	non-failing	female	no	heart left ventricle
C00057 Non-failing Left Ventricle	44	non-failing	female	no	heart left ventricle
C00058 Non-failing Left Ventricle	60	non-failing	male	no	heart left ventricle
C00067 Non-failing Left Ventricle	51	non-failing	female	no	heart left ventricle
C00069 Non-failing Left Ventricle	44	non-failing	female	no	heart left ventricle
C00070 Non-failing Left Ventricle	64	non-failing	male	no	heart left ventricle
C00082 Non-failing Left Ventricle	42	non-failing	male	no	heart left ventricle
C00084 Non-failing Left Ventricle	47	non-failing	male	no	heart left ventricle
C00088 Non-failing Left Ventricle	71	non-failing	female	no	heart left ventricle
C00089 Non-failing Left Ventricle	46	non-failing	female	no	heart left ventricle
C00093 Non-failing Left Ventricle	56	non-failing	female	no	heart left ventricle
P01287 Non-failing Left Ventricle	78	non-failing	female	no	heart left ventricle
C00154 Non-failing Left Ventricle	50	non-failing	female	no	heart left ventricle
C00155 Non-failing Left Ventricle	50	non-failing	male	no	heart left ventricle
C00117 Non-failing Left Ventricle	60	non-failing	male	no	heart left ventricle
C00140 Non-failing Left Ventricle	46	non-failing	male	no	heart left ventricle
C00100 Non-failing Left Ventricle	29	non-failing	male	no	heart left ventricle
C00136 Non-failing Left Ventricle	74	non-failing	male	no	heart left ventricle
C00149 Non-failing Left Ventricle	56	non-failing	male	no	heart left ventricle
C02064 Ischemic Left Ventricle	54	ischemic	male	yes	heart left ventricle
C02099 Idiopathic Dilated CMP Left Ventricle	36	idiopathic dilated CMP	female	yes	heart left ventricle
C02100 Idiopathic Dilated CMP Left Ventricle	61	idiopathic dilated CMP	male	yes	heart left ventricle
C02101 Idiopathic Dilated CMP Left Ventricle	51	idiopathic dilated CMP	female	yes	heart left ventricle
C02104 Idiopathic Dilated CMP Left Ventricle	57	idiopathic dilated CMP	female	yes	heart left ventricle
C02107 Ischemic Left Ventricle	67	ischemic	male	yes	heart left ventricle
C02150 Ischemic Left Ventricle	49	ischemic	male	yes	heart left ventricle
C02152 Ischemic Left Ventricle	58	ischemic	male	yes	heart left ventricle
C02154 Ischemic Left Ventricle	64	ischemic	male	yes	heart left ventricle
C02156 Ischemic Left Ventricle	51	ischemic	male	yes	heart left ventricle
C02157 Ischemic Left Ventricle	67	ischemic	male	yes	heart left ventricle
C02158 Idiopathic Dilated CMP Left Ventricle	45	idiopathic dilated CMP	male	yes	heart left ventricle
C02168 Ischemic Left Ventricle	54	ischemic	male	yes	heart left ventricle
C02170 Ischemic Left Ventricle	60	ischemic	male	yes	heart left ventricle
C02172 Idiopathic Dilated CMP Left Ventricle	47	idiopathic dilated CMP	male	yes	heart left ventricle
C02174 Ischemic Left Ventricle	64	ischemic	male	yes	heart left ventricle
P00331 Non-failing Left Ventricle	57	non-failing	female	no	heart left ventricle
P00226 Idiopathic Dilated CMP Left Ventricle	63	idiopathic dilated CMP	male	yes	heart left ventricle
P00365 Non-failing Left Ventricle	58	non-failing	female	no	heart left ventricle
P00325 Non-failing Left Ventricle	65	non-failing	male	no	heart left ventricle
P00381 Non-failing Left Ventricle	79	non-failing	male	no	heart left ventricle
P00477 Non-failing Left Ventricle	66	non-failing	female	no	heart left ventricle
P00490 Non-failing Left Ventricle	62	non-failing	female	no	heart left ventricle
P00497 Non-failing Left Ventricle	45	non-failing	female	no	heart left ventricle
P00307 Idiopathic Dilated CMP Left Ventricle	23	idiopathic dilated CMP	male	yes	heart left ventricle
P00003 Idiopathic Dilated CMP Left Ventricle	47	idiopathic dilated CMP	male	yes	heart left ventricle
C02037 Ischemic Left Ventricle	48	ischemic	male	yes	heart left ventricle
C02193 Ischemic Left Ventricle	65	ischemic	male	yes	heart left ventricle
C01957 Idiopathic Dilated CMP Left Ventricle	47	idiopathic dilated CMP	male	yes	heart left ventricle
P00322 Non-failing Left Ventricle	75	non-failing	male	no	heart left ventricle
C02190 Idiopathic Dilated CMP Left Ventricle	65	idiopathic dilated CMP	male	yes	heart left ventricle
C02038 Idiopathic Dilated CMP Left Ventricle	45	idiopathic dilated CMP	female	yes	heart left ventricle
C02440 Ischemic Left Ventricle	61	ischemic	male	yes	heart left ventricle
C02454 Idiopathic Dilated CMP Left Ventricle	50	idiopathic dilated CMP	male	yes	heart left ventricle
P01081 Idiopathic Dilated CMP Left Ventricle	53	idiopathic dilated CMP	male	yes	heart left ventricle
P01121 Non-failing Left Ventricle	33	non-failing	male	no	heart left ventricle
P01050 Idiopathic Dilated CMP Left Ventricle	58	idiopathic dilated CMP	male	yes	heart left ventricle
P01012 Idiopathic Dilated CMP Left Ventricle	67	idiopathic dilated CMP	male	yes	heart left ventricle
P01064 Ischemic Left Ventricle	58	ischemic	male	yes	heart left ventricle
P01194 Idiopathic Dilated CMP Left Ventricle	58	idiopathic dilated CMP	male	yes	heart left ventricle
P01075 Idiopathic Dilated CMP Left Ventricle	46	idiopathic dilated CMP	male	yes	heart left ventricle
P01118 Idiopathic Dilated CMP Left Ventricle	61	idiopathic dilated CMP	female	yes	heart left ventricle
P01141 Idiopathic Dilated CMP Left Ventricle	53	idiopathic dilated CMP	female	yes	heart left ventricle
P01072 Idiopathic Dilated CMP Left Ventricle	42	idiopathic dilated CMP	male	yes	heart left ventricle
P01108 Idiopathic Dilated CMP Left Ventricle	51	idiopathic dilated CMP	male	yes	heart left ventricle
P01019 Idiopathic Dilated CMP Left Ventricle	57	idiopathic dilated CMP	male	yes	heart left ventricle
P01179 Idiopathic Dilated CMP Left Ventricle	40	idiopathic dilated CMP	female	yes	heart left ventricle
P01055 Idiopathic Dilated CMP Left Ventricle	46	idiopathic dilated CMP	male	yes	heart left ventricle
P00043 Ischemic Left Ventricle	61	ischemic	male	yes	heart left ventricle
P00059 Ischemic Left Ventricle	54	ischemic	male	yes	heart left ventricle
P00062 Ischemic Left Ventricle	65	ischemic	female	yes	heart left ventricle
P00069 Ischemic Left Ventricle	60	ischemic	male	yes	heart left ventricle
P00073 Ischemic Left Ventricle	66	ischemic	male	yes	heart left ventricle
P00080 Ischemic Left Ventricle	59	ischemic	male	yes	heart left ventricle
P00082 Idiopathic Dilated CMP Left Ventricle	63	idiopathic dilated CMP	male	yes	heart left ventricle
P00086 Ischemic Left Ventricle	62	ischemic	male	yes	heart left ventricle
P00090 Idiopathic Dilated CMP Left Ventricle	44	idiopathic dilated CMP	male	yes	heart left ventricle
P00092 Ischemic Left Ventricle	64	ischemic	male	yes	heart left ventricle
P00093 Idiopathic Dilated CMP Left Ventricle	18	idiopathic dilated CMP	male	yes	heart left ventricle
P00115 Ischemic Left Ventricle	62	ischemic	male	yes	heart left ventricle
P00116 Ischemic Left Ventricle	67	ischemic	male	yes	heart left ventricle
P00127 Idiopathic Dilated CMP Left Ventricle	25	idiopathic dilated CMP	male	yes	heart left ventricle
P00130 Ischemic Left Ventricle	52	ischemic	male	yes	heart left ventricle
P00134 Ischemic Left Ventricle	42	ischemic	female	yes	heart left ventricle
P00136 Idiopathic Dilated CMP Left Ventricle	19	idiopathic dilated CMP	male	yes	heart left ventricle
P00140 Ischemic Left Ventricle	58	ischemic	male	yes	heart left ventricle
P00141 Idiopathic Dilated CMP Left Ventricle	67	idiopathic dilated CMP	male	yes	heart left ventricle
P00143 Idiopathic Dilated CMP Left Ventricle	48	idiopathic dilated CMP	male	yes	heart left ventricle
P00145 Ischemic Left Ventricle	56	ischemic	male	yes	heart left ventricle
P00146 Ischemic Left Ventricle	65	ischemic	male	yes	heart left ventricle
P00147 Idiopathic Dilated CMP Left Ventricle	53	idiopathic dilated CMP	male	yes	heart left ventricle
P00149 Ischemic Left Ventricle	50	ischemic	male	yes	heart left ventricle
P00150 Ischemic Left Ventricle	60	ischemic	male	yes	heart left ventricle
P00153 Ischemic Left Ventricle	53	ischemic	male	yes	heart left ventricle
P00158 Ischemic Left Ventricle	59	ischemic	male	yes	heart left ventricle
P00162 Ischemic Left Ventricle	60	ischemic	male	yes	heart left ventricle
P00177 Idiopathic Dilated CMP Left Ventricle	58	idiopathic dilated CMP	female	yes	heart left ventricle
P00187 Ischemic Left Ventricle	56	ischemic	male	yes	heart left ventricle
P00201 Ischemic Left Ventricle	61	ischemic	female	yes	heart left ventricle
P00202 Ischemic Left Ventricle	60	ischemic	male	yes	heart left ventricle
P00204 Idiopathic Dilated CMP Left Ventricle	53	idiopathic dilated CMP	female	yes	heart left ventricle
P00206 Idiopathic Dilated CMP Left Ventricle	71	idiopathic dilated CMP	male	yes	heart left ventricle
P00207 Ischemic Left Ventricle	64	ischemic	female	yes	heart left ventricle
P00208 Idiopathic Dilated CMP Left Ventricle	32	idiopathic dilated CMP	male	yes	heart left ventricle
P00123 Ischemic Left Ventricle	64	ischemic	male	yes	heart left ventricle
P00215 Idiopathic Dilated CMP Left Ventricle	49	idiopathic dilated CMP	male	yes	heart left ventricle
P00227 Idiopathic Dilated CMP Left Ventricle	53	idiopathic dilated CMP	male	yes	heart left ventricle
P00228 Ischemic Left Ventricle	60	ischemic	male	yes	heart left ventricle
P00229 Idiopathic Dilated CMP Left Ventricle	66	idiopathic dilated CMP	male	yes	heart left ventricle
P00234 Ischemic Left Ventricle	41	ischemic	female	yes	heart left ventricle
P00245 Idiopathic Dilated CMP Left Ventricle	57	idiopathic dilated CMP	male	yes	heart left ventricle
P00251 Idiopathic Dilated CMP Left Ventricle	63	idiopathic dilated CMP	male	yes	heart left ventricle
P00265 Idiopathic Dilated CMP Left Ventricle	28	idiopathic dilated CMP	male	yes	heart left ventricle
P00268 Idiopathic Dilated CMP Left Ventricle	66	idiopathic dilated CMP	male	yes	heart left ventricle
P00271 Ischemic Left Ventricle	65	ischemic	male	yes	heart left ventricle
P00273 Ischemic Left Ventricle	68	ischemic	male	yes	heart left ventricle
P00283 Idiopathic Dilated CMP Left Ventricle	67	idiopathic dilated CMP	male	yes	heart left ventricle
P00286 Ischemic Left Ventricle	55	ischemic	male	yes	heart left ventricle
P00290 Ischemic Left Ventricle	58	ischemic	male	yes	heart left ventricle
P00292 Ischemic Left Ventricle	62	ischemic	male	yes	heart left ventricle
P00296 Ischemic Left Ventricle	68	ischemic	female	yes	heart left ventricle
P00302 Ischemic Left Ventricle	68	ischemic	male	yes	heart left ventricle
P00308 Idiopathic Dilated CMP Left Ventricle	64	idiopathic dilated CMP	female	yes	heart left ventricle
P00317 Idiopathic Dilated CMP Left Ventricle	60	idiopathic dilated CMP	female	yes	heart left ventricle
P00319 Idiopathic Dilated CMP Left Ventricle	64	idiopathic dilated CMP	female	yes	heart left ventricle
P00323 Ischemic Left Ventricle	58	ischemic	male	yes	heart left ventricle
P00337 Idiopathic Dilated CMP Left Ventricle	31	idiopathic dilated CMP	female	yes	heart left ventricle
P00348 Idiopathic Dilated CMP Left Ventricle	58	idiopathic dilated CMP	male	yes	heart left ventricle
P00353 Ischemic Left Ventricle	62	ischemic	male	yes	heart left ventricle
P00389 Ischemic Left Ventricle	59	ischemic	female	yes	heart left ventricle
P00333 Idiopathic Dilated CMP Left Ventricle	59	idiopathic dilated CMP	female	yes	heart left ventricle
P00347 Idiopathic Dilated CMP Left Ventricle	69	idiopathic dilated CMP	female	yes	heart left ventricle
P00418 Ischemic Left Ventricle	52	ischemic	male	yes	heart left ventricle
P00182 Ischemic Left Ventricle	58	ischemic	male	yes	heart left ventricle
P00189 Ischemic Left Ventricle	55	ischemic	female	yes	heart left ventricle
P00219 Ischemic Left Ventricle	45	ischemic	female	yes	heart left ventricle
P00239 Ischemic Left Ventricle	58	ischemic	male	yes	heart left ventricle
P00240 Ischemic Left Ventricle	62	ischemic	male	yes	heart left ventricle
P00242 Ischemic Left Ventricle	62	ischemic	male	yes	heart left ventricle
P00248 Ischemic Left Ventricle	68	ischemic	male	yes	heart left ventricle
P00266 Ischemic Left Ventricle	27	ischemic	male	yes	heart left ventricle
P00267 Ischemic Left Ventricle	67	ischemic	male	yes	heart left ventricle
P00275 Ischemic Left Ventricle	54	ischemic	male	yes	heart left ventricle
P00278 Ischemic Left Ventricle	64	ischemic	male	yes	heart left ventricle
P00280 Ischemic Left Ventricle	63	ischemic	male	yes	heart left ventricle
P00282 Ischemic Left Ventricle	63	ischemic	male	yes	heart left ventricle
P00315 Idiopathic Dilated CMP Left Ventricle	57	idiopathic dilated CMP	male	yes	heart left ventricle
P00205 Ischemic Left Ventricle	38	ischemic	male	yes	heart left ventricle
C02093 Ischemic Left Ventricle	55	ischemic	male	yes	heart left ventricle
P01104 Idiopathic Dilated CMP Left Ventricle	48	idiopathic dilated CMP	female	yes	heart left ventricle
P01245 Non-failing Left Ventricle	56	non-failing	male	no	heart left ventricle
P01270 Non-failing Left Ventricle	21	non-failing	female	no	heart left ventricle
P01105 Non-failing Left Ventricle	24	non-failing	male	no	heart left ventricle
