# Supplementary material for: Revealing lactylation-mediated mechanisms and hub genes in heart failure pathogenesis
Source: Front Cardiovasc Med. 2025 Aug 12;12:1622958. doi: 10.3389/fcvm.2025.1622958 (PMC12378386; doi:10.3389/fcvm.2025.1622958)
Supplement: Supplementary file 3 [file Datasheet2.csv]

gene_name
DNM1L
FARS2
COX11
NDUFAF6
CYP27A1
ECHS1
GCSH
HTRA2
HSD17B10
KARS1
MT-CO1
MT-CO2
MT-CO3
MT-ND1
MT-ND4
MT-ND5
MT-ND6
MT-TF
MT-TH
MT-TL1
MT-TQ
MT-TS1
MT-TS2
MT-TW
NDUFB7
MECR
COX16
MRPL39
POLRMT
LYRM4
VARS2
SQOR
SDHB
SLC39A8
MRPS34
TEFM
GFM2
COG8
HPDL
SUCLG1
LYRM7
MTRFR
PARK7
LDHAL6A
LDHD
PNKD
HAGH
HIF1A
GATD1
LDHA
LDHB
LDHC
MIR210
PFKFB2
TIGAR
MRS2
TP53
PER2
ACTN3
LDHAL6B
EMB
SLC5A12
SLC5A8
SLC16A8
ACACB
SLC16A1
SLC16A3
SLC16A7
HELLPAR
SLC25A13
TCIRG1
RXYLT1
PITRM1
POMT1
KLF1
B4GAT1
CHEK2
LYST
TPP1
CLN5
COL4A1
CPT2
CDAN1
B3GALNT2
CTSD
DAG1
DHFR
FKTN
ALDOA
FLI1
LPIN1
VPS13A
ALK
GAA
GATA1
GATA2
CBLIF
GCLC
GRN
ACAD9
POMT2
HBB
CFH
HLA-DRB1
HMGCS2
HMOX1
KY
ACADM
CFI
IRAK1
JAK2
KCNN4
LIN28B
LIPA
LMO1
CD46
MPL
MTHFD1
MVK
MYC
MYCN
OCRL
INPP5K
PFKM
PIGA
PIK3CG
PLEC
TOMM7
TET2
NSUN2
POMGNT1
PNPLA2
ZNFX1
HACE1
PEX2
RB1
RHAG
RHCE
RHD
RPS14
SAT1
ABCG8
SIL1
SLC4A1
SLC19A1
SPP1
AKR1D1
STAT4
STIM1
TOP2A
CRPPA
XK
FKRP
USB1
DNAJC5
CALR
PLA2G6
OBSCN
POMK
POMGNT2
CAV3
PHOX2B
MLIP
SLC7A7
AIFM1
LARGE1
KIF23
PIEZO1
PET100
PET117
LRPPRC
COX20
MTFMT
NDUFA11
NAXE
SLC31A1
COX4I1
NADK2
COX6B1
COX8A
COX10
IBA57
TXN2
NDUFAF3
TPK1
NFU1
NDUFAF8
NDUFAF4
SLC25A4
NDUFS7
MDH2
MECP2
MPV17
MT-ATP6
MT-ND2
MT-ND3
MT-TK
MT-TN
MT-TV
NDUFA1
NDUFA4
NDUFA6
NDUFA8
NDUFA10
NDUFB3
NDUFB8
NDUFB9
NDUFB10
NDUFS1
NDUFS2
NDUFS3
NDUFV1
NDUFS4
NDUFS6
NDUFS8
NDUFV2
OPA1
RRM2B
NDUFAF1
TRAPPC12
GLRX5
TIMMDC1
PDHA1
ATP5PO
NDUFB11
TRMT10C
RMND1
DARS2
FOXRED1
TMEM126B
NDUFA12
COQ8A
RARS2
SLC25A19
SLC13A3
SLC2A1
SURF1
UQCC3
NDUFAF5
NARS2
NUBPL
PDHX
CLPB
UQCC2
COA8
COX14
GFM1
ALDH4A1
PNPT1
SUCLA2
ATPAF2
NDUFAF2
TIMM50
LONP1
SCO2
TSFM
MRPL3
CYC1
PDSS1
NDUFA9
BCS1L
SDHA
HS6ST2
PRORP
CDK5
WARS2
YME1L1
LIAS
ADAMTS13
PLPBP
POLG2
FDX2
SLC25A26
SFXN4
EARS2
MICOS13
TANGO2
DNAJC19
COX6A2
CRAT
SLC25A10
DGUOK
DLD
DTYMK
FASTKD2
LARS2
ISCU
RNASEH1
MTO1
FBXL4
HIBCH
AMPD1
UQCRQ
AMPD2
GK
AMPD3
GOT2
SLC25A42
MRPS28
TIMM22
GYS2
HADHB
ACACA
HMGCL
HSPD1
ACAT1
LIPT2
ACAT2
LETM1
CHCHD10
MIPEP
ALDH6A1
MT-TI
MT-TL2
MT-TP
NDUFC2
OGDH
ATP5F1A
PNPLA8
PC
MRPS16
YARS2
NDUFA13
MRPS7
MRPS2
COQ4
LIPT1
MPC1
UPB1
SLC25A3
PHKG2
POLG
PDP1
SARS2
TMEM70
PNPO
ATAD3A
TRMU
NAXD
AGK
NGLY1
TWNK
MRPS22
COQ9
PDSS2
AARS2
TRMT5
PYGL
RARS1
MRPL12
SCO1
NSUN3
MRPS14
RRAGC
MRPL44
SOD1
STAT2
C1QBP
TK2
TUFM
UQCRB
UQCRC2
UQCRH
CA5A
CARS2
PPCS
IFT56
TARS2
PUS1
ISCA1
COG3
GTPBP3
PRSS12
SERAC1
YARS1
SLC25A12
SYNJ1
NFS1
COX5A
PMPCB
NUDT14
HK1
SLC1A2
SLC2A3
CA2
CA4
SLC4A4
