# Supplementary material for: Revealing lactylation-mediated mechanisms and hub genes in heart failure pathogenesis
Source: Front Cardiovasc Med. 2025 Aug 12;12:1622958. doi: 10.3389/fcvm.2025.1622958 (PMC12378386; doi:10.3389/fcvm.2025.1622958)
Supplement: Supplementary file 4 [file Datasheet3.csv]

	logFC	AveExpr	t	P.Value	adj.P.Val	B	regulated
SERPINA3	-2.639086722	7.059326462	24.46149051	8.28E-75	1.66E-70	159.5646521	down
TUBA3D	-0.994593883	7.329812252	23.13142153	6.93E-70	6.93E-66	148.3580637	down
HMOX2	-0.668352103	8.557273884	22.85926076	7.20E-69	4.80E-65	146.042312	nosig
FREM1	1.0546407	5.609415013	-22.74741376	1.89E-68	9.44E-65	145.0885174	up
FCN3	-1.786895769	8.009348784	21.05293981	4.76E-62	1.91E-58	130.4999909	down
MNS1	1.061537773	4.752646687	-20.92309826	1.49E-61	4.96E-58	129.3723816	up
SMOC2	1.185517267	7.052702706	-20.49765868	6.27E-60	1.79E-56	125.6692253	up
ZMAT1	0.733366948	6.752627162	-19.65303891	1.09E-56	2.71E-53	118.283398	up
FURIN	-0.603445626	6.851557892	18.97435059	4.46E-54	9.89E-51	112.3221244	nosig
LAD1	-0.669342856	5.531583911	18.96271947	4.94E-54	9.89E-51	112.2197992	nosig
ECM2	1.000434806	6.195236654	-18.83007665	1.61E-53	2.92E-50	111.0525398	up
LCN6	-0.917414388	5.633218168	18.57757306	1.52E-52	2.53E-49	108.8289769	down
GGT5	-0.830097389	6.913418293	18.49614474	3.13E-52	4.81E-49	108.1115376	down
S1PR3	-0.627092334	6.341054927	18.44483543	4.93E-52	6.97E-49	107.6593839	nosig
SLCO4A1	-1.361314548	6.515644503	18.43827607	5.23E-52	6.97E-49	107.6015763	down
PDE5A	1.019008045	6.464412648	-18.4268634	5.79E-52	7.24E-49	107.5009943	up
LUM	1.231227212	9.672848045	-18.24472668	2.93E-51	3.44E-48	105.8954157	up
ASPN	1.822763611	7.564902577	-17.80435659	1.47E-49	1.64E-46	102.0113088	up
ITIH5	0.811202455	6.957102591	-17.68961011	4.10E-49	4.31E-46	100.998947	up
MTCH1	-0.377124804	8.500513705	17.48517662	2.53E-48	2.53E-45	99.19525037	nosig
CSDC2	-0.828482954	8.651439786	17.44331224	3.67E-48	3.50E-45	98.82589315	down
FRZB	1.356838162	5.997231494	-17.30183651	1.29E-47	1.18E-44	97.57776383	up
AP3M2	0.500148865	6.765519343	-17.17089589	4.15E-47	3.61E-44	96.42273006	nosig
NRK	0.993418645	5.294148336	-17.14318199	5.31E-47	4.42E-44	96.17828996	up
MATN2	0.883306729	5.899510155	-17.13384207	5.77E-47	4.61E-44	96.09591296	up
ISLR	0.820468914	6.249511454	-17.12328493	6.34E-47	4.87E-44	96.00280171	up
IL1RL1	-1.758921379	5.837975373	17.09847387	7.90E-47	5.85E-44	95.78398081	down
GPR4	-0.721030493	5.98493525	17.06302015	1.08E-46	7.74E-44	95.47131319	down
KCNN3	0.695453717	6.027793033	-17.04833751	1.23E-46	8.51E-44	95.34183223	nosig
TUBA3E	-0.857905214	4.578481563	17.04239505	1.30E-46	8.68E-44	95.28942887	down
ITPK1	-0.412442697	7.469193572	17.02407006	1.53E-46	9.88E-44	95.12783428	nosig
FNDC1	1.026535773	5.450715364	-17.01601141	1.65E-46	1.03E-43	95.05677273	up
SDSL	0.721213651	6.466441794	-17.009131	1.75E-46	1.06E-43	94.99610199	up
SCN2B	0.884945278	6.068651246	-16.99260216	2.03E-46	1.19E-43	94.85035568	up
TTC3	0.387427422	7.753112168	-16.86731312	6.18E-46	3.53E-43	93.74576787	nosig
PTN	0.998261638	5.74996457	-16.75244724	1.72E-45	9.53E-43	92.73338094	up
CD163	-1.520039789	7.424865392	16.67729163	3.35E-45	1.81E-42	92.07116982	down
SFRP4	1.776904163	4.971881076	-16.63469898	4.89E-45	2.57E-42	91.69594839	up
NPTX2	-0.856335368	5.629833445	16.61287563	5.94E-45	3.04E-42	91.5037158	down
HTRA1	0.556438637	7.626714694	-16.59120549	7.20E-45	3.60E-42	91.31284738	nosig
CFAP263	0.783971367	5.631833539	-16.53164949	1.22E-44	5.96E-42	90.78836147	up
UBE2V1	-0.375392406	6.88507865	16.39252108	4.20E-44	2.00E-41	89.56359071	nosig
ZDHHC16	-0.450636164	7.771693207	16.37913633	4.73E-44	2.20E-41	89.44580031	nosig
SLC16A9	0.87254213	4.210350147	-16.25001473	1.49E-43	6.77E-41	88.30985659	up
BCL6	-0.718761567	8.240221202	16.15292019	3.52E-43	1.57E-40	87.45614429	down
SEMA4B	-0.676457262	5.990417885	16.12740626	4.42E-43	1.92E-40	87.23188306	nosig
BTN3A1	0.66773416	6.382385163	-16.10694425	5.30E-43	2.22E-40	87.05204954	nosig
INTU	0.394021475	5.922686129	-16.10655559	5.32E-43	2.22E-40	87.04863395	nosig
SZRD1	-0.301198955	8.294812902	16.09739232	5.77E-43	2.35E-40	86.96810788	nosig
FLII	-0.384234328	8.387543268	16.0493671	8.83E-43	3.53E-40	86.5461345	nosig
USP31	-0.574032329	8.823757586	16.04159379	9.46E-43	3.71E-40	86.47784528	nosig
ALG3	-0.508655553	7.686656715	16.01375066	1.21E-42	4.66E-40	86.23326642	nosig
JAK1	-0.295340988	9.782309732	16.00549403	1.30E-42	4.90E-40	86.16074645	nosig
VSIG4	-1.299184997	7.119636482	16.00382297	1.32E-42	4.90E-40	86.14606962	down
CFAP70	0.488158087	4.037992069	-15.95606088	2.02E-42	7.34E-40	85.72663913	nosig
HLTF	0.54299025	7.585373217	-15.94954494	2.14E-42	7.64E-40	85.66942784	nosig
TEAD2	-0.445692484	6.901095405	15.93043332	2.53E-42	8.89E-40	85.50163748	nosig
APBB3	0.531941705	7.118615794	-15.919574	2.79E-42	9.61E-40	85.40630708	nosig
TMUB1	-0.394376746	6.871529369	15.91179433	2.99E-42	1.01E-39	85.33801599	nosig
C1QTNF7	0.61166757	4.022236494	-15.88102361	3.92E-42	1.31E-39	85.06793939	nosig
OGN	1.322185596	7.682399026	-15.84250886	5.52E-42	1.81E-39	84.72996951	up
TPST2	-0.415304005	7.153237243	15.77129468	1.04E-41	3.34E-39	84.10529054	nosig
CCND1	0.509188944	8.674695334	-15.74878151	1.26E-41	4.01E-39	83.90787297	nosig
PTP4A2	-0.370412689	10.60636055	15.67943898	2.34E-41	7.30E-39	83.30000987	nosig
PHYHD1	-0.550158765	7.179239872	15.58757385	5.26E-41	1.62E-38	82.4951953	nosig
SCUBE2	0.831734956	4.754790458	-15.5613994	6.63E-41	2.01E-38	82.26599016	up
ARHGAP1	0.465421134	9.633802285	-15.54619459	7.58E-41	2.26E-38	82.13286619	nosig
STAT3	-0.603743613	10.40232474	15.54405792	7.73E-41	2.27E-38	82.11416005	nosig
LCN10	-0.58446391	5.971802892	15.48996957	1.25E-40	3.61E-38	81.6407366	nosig
DZIP3	0.55312112	6.814960879	-15.41338903	2.45E-40	7.00E-38	80.9708086	nosig
GLT8D2	0.798094378	7.39473202	-15.40700468	2.59E-40	7.30E-38	80.91497798	up
IFI44L	1.120642026	7.177777304	-15.40212986	2.70E-40	7.51E-38	80.87235015	up
PNISR	0.334656622	8.141498946	-15.39609619	2.85E-40	7.81E-38	80.81959126	nosig
ADAMTS9	-1.171785905	8.127170781	15.38560767	3.13E-40	8.46E-38	80.72788553	down
RNASE2	-1.1640607	4.23124231	15.3632643	3.81E-40	1.02E-37	80.53255569	down
BID	-0.443556211	6.448888017	15.30334937	6.46E-40	1.70E-37	80.00896138	nosig
JTB	-0.360891618	8.010066419	15.2709172	8.60E-40	2.23E-37	79.72565748	nosig
TLL2	0.950853054	5.891625647	-15.2665236	8.94E-40	2.29E-37	79.68728476	up
AQP3	-0.960640806	6.469119704	15.2546112	9.93E-40	2.51E-37	79.58325241	down
TMTC1	-0.567316248	8.480975424	15.23963561	1.13E-39	2.83E-37	79.45248545	nosig
ACVRL1	-0.43944372	7.210704357	15.17782271	1.95E-39	4.82E-37	78.912933	nosig
TENT5B	-0.796838419	6.249557259	15.13115876	2.95E-39	7.18E-37	78.50582851	down
MARK3	-0.488357946	8.203088625	15.12621264	3.08E-39	7.41E-37	78.46268877	nosig
NT5DC2	-0.604282982	8.323650989	15.12057029	3.23E-39	7.70E-37	78.41347918	nosig
ST6GALNAC3	-0.643510064	6.218415167	15.09734424	3.97E-39	9.33E-37	78.21094343	nosig
PITPNM1	-0.467278056	6.880675202	15.07232391	4.94E-39	1.15E-36	77.9928149	nosig
ANOS1	0.729823765	6.226260553	-15.06393167	5.32E-39	1.22E-36	77.9196635	up
C1QTNF1	-0.994155014	8.428471265	14.94748715	1.48E-38	3.37E-36	76.90533639	down
LTBP4	0.559580197	8.150679054	-14.93977612	1.58E-38	3.56E-36	76.83821188	nosig
NAA10	-0.329600111	7.843527944	14.91196529	2.02E-38	4.50E-36	76.5961662	nosig
CPQ	0.460526121	8.031708185	-14.90202451	2.21E-38	4.85E-36	76.50966681	nosig
C11orf65	0.416619292	3.941182921	-14.87656754	2.76E-38	5.98E-36	76.2881978	nosig
INSYN1	-0.721791803	7.366226087	14.87577514	2.78E-38	5.98E-36	76.28130515	down
SLC39A1	-0.356562919	7.491687415	14.85712918	3.27E-38	6.97E-36	76.11913208	nosig
SUN2	-0.366912934	7.709482909	14.80111215	5.35E-38	1.13E-35	75.63213338	nosig
ATP1A1	-0.51883693	10.65615607	14.76571571	7.30E-38	1.52E-35	75.32456944	nosig
MYH6	-1.579276202	10.1209518	14.71298279	1.16E-37	2.39E-35	74.86660756	down
LYVE1	-1.434731208	9.103806946	14.70376257	1.26E-37	2.56E-35	74.78656407	down
NID1	-0.596934366	8.879059897	14.65224093	1.97E-37	3.98E-35	74.33945659	nosig
ELK1	-0.344118714	6.17029685	14.62511968	2.50E-37	5.00E-35	74.10421234	nosig
PHLDA1	1.066249295	6.591089476	-14.59214754	3.34E-37	6.61E-35	73.81832747	up
TEAD4	-0.653871876	5.807949025	14.58751266	3.48E-37	6.81E-35	73.7781504	nosig
AGFG1	-0.257181833	9.844538049	14.58101682	3.68E-37	7.13E-35	73.72184585	nosig
SCYL1	-0.234210924	8.657244817	14.58018582	3.71E-37	7.13E-35	73.71464325	nosig
WNK3	-0.717840795	3.735847755	14.57660988	3.82E-37	7.28E-35	73.68365008	down
LARP6	-0.409027777	8.070307965	14.56326763	4.30E-37	8.11E-35	73.56802363	nosig
SPEF2	0.23361059	3.499802741	-14.55614544	4.57E-37	8.55E-35	73.50630955	nosig
RAB5IF	-0.26597989	7.336918117	14.55229406	4.73E-37	8.76E-35	73.47293959	nosig
FAM89B	-0.359211013	7.606190049	14.5284435	5.83E-37	1.07E-34	73.26632586	nosig
BCL2L1	-0.480937109	8.479048005	14.52655403	5.92E-37	1.08E-34	73.24996039	nosig
DUSP13B	-0.633903124	5.431534806	14.51791727	6.39E-37	1.15E-34	73.17515935	nosig
CDK2	-0.455106991	5.786748323	14.50499026	7.15E-37	1.28E-34	73.06321739	nosig
ARRDC3	0.714287465	8.569912247	-14.49565523	7.76E-37	1.37E-34	72.98239231	up
THOC5	-0.389914289	7.274649066	14.48253946	8.70E-37	1.53E-34	72.86884959	nosig
RNASE2CP	-0.850025177	4.409378438	14.464624	1.02E-36	1.77E-34	72.71378857	down
ATN1	-0.298850861	7.603132232	14.45001759	1.16E-36	1.99E-34	72.58739565	nosig
GARNL3	0.626688641	7.600865045	-14.44793003	1.18E-36	2.01E-34	72.5693335	nosig
COL14A1	1.245577599	6.568961199	-14.41055588	1.63E-36	2.76E-34	72.24604987	up
CREB5	0.69828033	7.602858289	-14.40179648	1.76E-36	2.96E-34	72.17030575	nosig
SELENON	-0.376595056	8.156733225	14.38699129	2.00E-36	3.34E-34	72.04230368	nosig
IFIT2	0.650925054	5.300296865	-14.37026869	2.32E-36	3.83E-34	71.89775597	nosig
LPAR4	0.561859266	4.711160105	-14.34468475	2.90E-36	4.75E-34	71.676678	nosig
RANGAP1	-0.392000079	7.052690596	14.342001	2.97E-36	4.82E-34	71.6534916	nosig
DAZAP1	-0.293562136	6.857621501	14.33651609	3.11E-36	5.02E-34	71.60610721	nosig
PLAGL1	0.469738744	7.135583228	-14.31497267	3.75E-36	6.01E-34	71.42002854	nosig
TMEM104	-0.425084185	5.604724701	14.30459767	4.11E-36	6.52E-34	71.33043631	nosig
NEK1	0.295415525	6.718915978	-14.27164363	5.48E-36	8.62E-34	71.04595439	nosig
NECTIN2	-0.344001119	6.011637704	14.23757376	7.37E-36	1.15E-33	70.7519841	nosig
H2AC15	0.518322619	5.801715944	-14.21135751	9.26E-36	1.44E-33	70.52587942	nosig
PLEKHH2	0.913347707	5.72721275	-14.19384506	1.08E-35	1.66E-33	70.37489094	up
LRP10	-0.385781348	7.928271986	14.18553569	1.16E-35	1.77E-33	70.3032634	nosig
DOP1A	0.34204089	7.214406283	-14.17031926	1.32E-35	2.00E-33	70.17211954	nosig
WDR48	0.300163712	6.809059522	-14.14613587	1.63E-35	2.45E-33	69.963756	nosig
SOX6	0.458122742	6.816380432	-14.13968869	1.73E-35	2.58E-33	69.90822028	nosig
CD59	-0.291685989	10.67593297	14.13279727	1.83E-35	2.72E-33	69.84886402	nosig
BCL9L	-0.485061097	6.627810761	14.09247593	2.60E-35	3.83E-33	69.50170066	nosig
DNM2	-0.248638451	8.615348787	14.07882252	2.93E-35	4.28E-33	69.38419553	nosig
MME	1.015423642	6.438450615	-14.07383698	3.06E-35	4.43E-33	69.34129481	up
LPCAT3	-0.597774225	9.160668475	14.06712363	3.24E-35	4.67E-33	69.28353168	nosig
KCND3	-0.507836305	6.881204873	14.06203593	3.39E-35	4.84E-33	69.23975998	nosig
C19orf47	-0.397655542	6.778084291	14.00530204	5.55E-35	7.87E-33	68.75189521	nosig
PLA2G2A	-1.89045371	7.985532182	13.96926907	7.58E-35	1.07E-32	68.44227354	down
BOP1	-0.340386793	6.209920465	13.95984158	8.23E-35	1.15E-32	68.36129581	nosig
OLFML1	0.883001855	5.829947054	-13.9585037	8.32E-35	1.16E-32	68.34980508	up
PREX2	0.418853553	7.656203312	-13.95214684	8.80E-35	1.21E-32	68.29521092	nosig
FGF14	0.725350771	5.053803492	-13.93705985	1.00E-34	1.37E-32	68.1656634	up
PTPRU	-0.467278639	6.183557222	13.92553159	1.11E-34	1.50E-32	68.0666955	nosig
ZNF844	0.533459177	5.909850798	-13.92534826	1.11E-34	1.50E-32	68.06512176	nosig
GPRASP1	0.582649642	5.858885342	-13.8849174	1.57E-34	2.11E-32	67.71818275	nosig
PLP2	-0.623786309	9.062638184	13.87681191	1.69E-34	2.25E-32	67.64865763	nosig
NF2	-0.431820634	7.592523009	13.85941907	1.96E-34	2.60E-32	67.49950237	nosig
SLC36A4	-0.63333966	5.912464379	13.85456139	2.05E-34	2.69E-32	67.45785242	nosig
C11orf52	-0.572525765	5.047881035	13.85328878	2.07E-34	2.71E-32	67.44694157	nosig
SLC27A4	-0.406538991	6.235332814	13.8235812	2.68E-34	3.48E-32	67.19230872	nosig
TPR	0.244892235	7.624575939	-13.81914001	2.78E-34	3.59E-32	67.15425309	nosig
HHAT	0.426578366	4.83900643	-13.81667761	2.84E-34	3.64E-32	67.13315458	nosig
PLXNB1	-0.395401163	6.192746963	13.79962333	3.29E-34	4.20E-32	66.9870537	nosig
SPTAN1	0.351717178	9.317452275	-13.7910076	3.55E-34	4.49E-32	66.91326084	nosig
LAMA4	0.532188228	8.370266918	-13.78103072	3.87E-34	4.86E-32	66.8278239	nosig
CARINH	0.382614123	6.858621604	-13.76268604	4.53E-34	5.66E-32	66.67076832	nosig
EIF4G1	-0.320500085	8.279090474	13.75812067	4.71E-34	5.86E-32	66.63169042	nosig
TTLL12	-0.330539671	6.301531948	13.75378359	4.89E-34	6.04E-32	66.59456956	nosig
DTNB	0.312484296	6.574817138	-13.75252709	4.95E-34	6.07E-32	66.58381579	nosig
XAF1	0.543081313	7.898382591	-13.74217208	5.41E-34	6.60E-32	66.49520126	nosig
WBP1	0.258582178	8.129837623	-13.7100614	7.14E-34	8.65E-32	66.22051355	nosig
MDH1B	0.469968249	4.216470161	-13.70244395	7.63E-34	9.19E-32	66.15537416	nosig
GTF3A	-0.369768302	8.779388245	13.69689998	8.00E-34	9.58E-32	66.10797136	nosig
NCBP3	0.266579684	7.507515383	-13.69619401	8.05E-34	9.58E-32	66.10193546	nosig
WIZ	-0.289631178	5.35177719	13.68454877	8.90E-34	1.05E-31	66.00238159	nosig
EXT1	0.50683219	7.513859724	-13.66829303	1.02E-33	1.20E-31	65.86344844	nosig
CCNQ	-0.433333691	6.937670235	13.6618988	1.08E-33	1.27E-31	65.80881003	nosig
STAMBPL1	0.466995851	5.578783785	-13.64109037	1.29E-33	1.50E-31	65.6310476	nosig
C16orf89	0.689192669	5.650935662	-13.64063955	1.30E-33	1.50E-31	65.62719709	nosig
RNF10	-0.26841704	8.796657869	13.63683067	1.34E-33	1.54E-31	65.59466619	nosig
ZNF483	0.562005649	5.370254164	-13.5995245	1.85E-33	2.12E-31	65.27616323	nosig
MAP3K6	-0.52063018	7.556674566	13.58361507	2.12E-33	2.41E-31	65.1404034	nosig
SMPD4	-0.345366544	7.65292514	13.58228002	2.15E-33	2.43E-31	65.12901284	nosig
DDX60	0.516329086	5.662086785	-13.57733101	2.24E-33	2.52E-31	65.08679089	nosig
PRDM5	0.46692717	6.419256468	-13.55407856	2.74E-33	3.06E-31	64.8884678	nosig
ADAMTS4	-1.191289933	5.985531889	13.54485194	2.97E-33	3.29E-31	64.80979703	down
ABCG2	0.717886078	5.069391438	-13.52977117	3.38E-33	3.73E-31	64.68124081	up
ATXN7L3	-0.337010683	5.517463766	13.52122868	3.63E-33	3.99E-31	64.60843677	nosig
MFAP4	0.881761518	8.013825979	-13.51510484	3.83E-33	4.19E-31	64.55625315	up
RNF126	-0.302320073	7.079547887	13.50811827	4.07E-33	4.42E-31	64.49672547	nosig
NACC1	-0.403895163	7.489546	13.50710402	4.10E-33	4.44E-31	64.48808441	nosig
C1QTNF2	0.540308809	5.72609255	-13.50424285	4.21E-33	4.52E-31	64.46370922	nosig
C1orf162	-0.868000379	7.013532873	13.47449304	5.43E-33	5.81E-31	64.21034128	down
KLF3-AS1	0.424946384	4.936825372	-13.47084674	5.60E-33	5.96E-31	64.1792972	nosig
TRIM8	-0.345332787	8.509689085	13.45653368	6.34E-33	6.71E-31	64.05745938	nosig
SEMA6B	-0.492734853	5.319631148	13.45467229	6.44E-33	6.78E-31	64.04161709	nosig
RHBDF2	-0.416163849	4.841539674	13.4471967	6.87E-33	7.19E-31	63.97799818	nosig
CRISPLD1	0.889573693	4.171492943	-13.44448715	7.03E-33	7.32E-31	63.95494168	up
EPN1	-0.339494633	7.155630034	13.43319038	7.75E-33	8.01E-31	63.85882669	nosig
KIAA0040	-0.608022645	6.838129832	13.43284715	7.77E-33	8.01E-31	63.85590674	nosig
KLHL13	0.667354293	5.753274654	-13.42671812	8.19E-33	8.40E-31	63.80376923	nosig
MYH10	0.5918322	7.964924241	-13.42198594	8.53E-33	8.70E-31	63.76351856	nosig
AMY2A	0.519638305	7.319140233	-13.40164621	1.02E-32	1.03E-30	63.59055739	nosig
PHKG2	-0.304298831	6.692160528	13.39391408	1.09E-32	1.10E-30	63.52482486	nosig
NOP2	-0.407743666	6.23936052	13.37425406	1.28E-32	1.29E-30	63.35773672	nosig
ZBTB7B	-0.26962892	6.084311526	13.36868674	1.35E-32	1.35E-30	63.31043284	nosig
DUS1L	-0.334785787	6.563629945	13.34770113	1.61E-32	1.60E-30	63.13217219	nosig
OVCH1	-0.32060186	3.161945331	13.34555884	1.64E-32	1.63E-30	63.11397897	nosig
SSPN	0.453484991	8.530325288	-13.33339645	1.82E-32	1.80E-30	63.01070593	nosig
NAP1L3	0.988809254	5.616990102	-13.33134324	1.86E-32	1.82E-30	62.99327429	up
MAGED2	0.367969717	7.384174659	-13.32959428	1.88E-32	1.84E-30	62.97842631	nosig
MXRA5	1.22317145	7.417218125	-13.3284366	1.90E-32	1.85E-30	62.96859829	up
HS6ST1	-0.458669967	6.88435985	13.32154179	2.02E-32	1.95E-30	62.91007066	nosig
PAFAH2	0.433773676	6.577416069	-13.30374408	2.35E-32	2.26E-30	62.75903048	nosig
ENTPD6	-0.390099512	7.598649438	13.29821188	2.46E-32	2.36E-30	62.71209281	nosig
STEAP3	-0.525471812	5.611580811	13.28475132	2.77E-32	2.63E-30	62.59790992	nosig
NHLRC3	0.39924614	6.038642361	-13.27063833	3.12E-32	2.96E-30	62.47822695	nosig
LINC00670	0.893065683	5.172767411	-13.26052975	3.40E-32	3.21E-30	62.39252446	up
FBXL2	0.444753379	5.413806248	-13.23886199	4.10E-32	3.85E-30	62.20888247	nosig
MID1IP1	-0.617136348	6.787270821	13.23355405	4.29E-32	4.01E-30	62.16390862	nosig
RBPMS2	-0.431971524	10.2705635	13.22840385	4.48E-32	4.17E-30	62.12027606	nosig
CCND2	0.419323388	10.61404156	-13.21478335	5.03E-32	4.66E-30	62.00490615	nosig
SLC6A1	0.707598045	5.592653314	-13.21332046	5.10E-32	4.70E-30	61.99251699	up
ACE	0.341457941	4.997754765	-13.20794607	5.34E-32	4.90E-30	61.94700483	nosig
PPM1G	-0.287579084	6.715404794	13.19053288	6.19E-32	5.66E-30	61.79958004	nosig
CPED1	0.436507653	8.343420193	-13.18060965	6.74E-32	6.10E-30	61.71559192	nosig
CHAC2	-0.556339151	4.631886969	13.18056191	6.74E-32	6.10E-30	61.71518795	nosig
KLC2	-0.366920971	6.861696395	13.1533028	8.51E-32	7.67E-30	61.48456542	nosig
GPX3	-0.328072155	10.99809771	13.10619835	1.27E-31	1.14E-29	61.08636664	nosig
TSPAN14	-0.348788696	7.843413392	13.10254358	1.31E-31	1.17E-29	61.0554882	nosig
BACH2	0.407015151	5.09124462	-13.08873018	1.48E-31	1.31E-29	60.93880392	nosig
ATG9A	-0.288876065	7.812545749	13.0854685	1.52E-31	1.34E-29	60.91125714	nosig
TESK1	-0.339317222	7.547937451	13.07958543	1.60E-31	1.41E-29	60.8615762	nosig
GNMT	-0.675732385	4.20819386	13.06396408	1.82E-31	1.60E-29	60.7296899	nosig
EDNRB	-0.692299764	8.015066591	13.06344135	1.83E-31	1.60E-29	60.72527746	nosig
H2AZ1	-0.491979657	6.416746133	13.06144721	1.86E-31	1.62E-29	60.70844504	nosig
DELE1	0.357244972	8.017023217	-13.04741039	2.10E-31	1.82E-29	60.58998235	nosig
NAMPT	-0.584074956	10.31390226	13.04681314	2.11E-31	1.82E-29	60.58494273	nosig
GALK1	-0.327160975	5.595317491	13.03203851	2.39E-31	2.05E-29	60.46029553	nosig
EVL	0.317039075	6.255678503	-13.02603613	2.52E-31	2.15E-29	60.40966793	nosig
FZD7	0.596047654	6.690033558	-13.02378041	2.57E-31	2.19E-29	60.39064358	nosig
TBC1D1	-0.259514682	8.863935926	13.01467264	2.78E-31	2.35E-29	60.31384032	nosig
NT5E	0.701491199	4.879210676	-13.00128598	3.11E-31	2.62E-29	60.20098326	up
PPP3CC	-0.326018531	7.58372945	12.99889926	3.17E-31	2.67E-29	60.18086551	nosig
SYTL2	0.433134527	4.692418221	-12.98749553	3.50E-31	2.93E-29	60.08475813	nosig
PRDX6	-0.394556342	10.13482415	12.97308423	3.95E-31	3.29E-29	59.96333977	nosig
UBA7	0.455455589	6.686695185	-12.96238362	4.33E-31	3.59E-29	59.87321079	nosig
GPRASP2	0.488142253	5.812643378	-12.93825295	5.32E-31	4.39E-29	59.67004525	nosig
LRRC8A	-0.48171608	7.538992373	12.93016409	5.70E-31	4.69E-29	59.60196743	nosig
QSOX1	-0.491726137	7.294650486	12.92075099	6.17E-31	5.06E-29	59.52276071	nosig
ELP1	0.275555386	7.895758043	-12.91150141	6.67E-31	5.45E-29	59.44494692	nosig
RNF41	-0.277978719	7.19355762	12.90881351	6.83E-31	5.55E-29	59.42233764	nosig
CRYM	0.888397605	7.509169775	-12.90528383	7.04E-31	5.70E-29	59.39264989	up
PLCE1	0.796414418	8.596610043	-12.90467219	7.07E-31	5.70E-29	59.38750569	up
EPHX2	0.727040933	5.943170759	-12.89967467	7.38E-31	5.93E-29	59.34547692	up
TRIM47	-0.352249432	5.903580253	12.8937324	7.76E-31	6.21E-29	59.29550938	nosig
ETNK2	-0.770033642	5.048328266	12.87977812	8.74E-31	6.96E-29	59.17819761	down
ADAM15	-0.374372457	7.291830982	12.86688674	9.75E-31	7.74E-29	59.06985597	nosig
SLF2	0.322169761	6.309646997	-12.86383541	1.00E-30	7.91E-29	59.0442169	nosig
IL18R1	-0.63842961	4.447806749	12.8586679	1.05E-30	8.23E-29	59.00080064	nosig
EEIG1	0.42073653	6.741547705	-12.84324864	1.19E-30	9.34E-29	58.87128336	nosig
OSMR	-0.724589417	8.161916572	12.82811151	1.35E-30	1.06E-28	58.74418251	down
UBTD1	-0.316423968	6.799018291	12.82678866	1.37E-30	1.07E-28	58.73307726	nosig
FMO4	0.683927083	6.944175572	-12.82507643	1.39E-30	1.08E-28	58.71870363	nosig
NME2	-0.42724963	9.149696608	12.81780593	1.48E-30	1.14E-28	58.65767685	nosig
KPNA2	-0.527465938	8.055438809	12.81558584	1.51E-30	1.16E-28	58.63904413	nosig
ADGRG1	-0.46875867	7.132737576	12.8152443	1.51E-30	1.16E-28	58.63617776	nosig
MBD2	-0.267889328	7.993032778	12.80016179	1.72E-30	1.31E-28	58.50962098	nosig
EGLN1	-0.342602471	8.013178456	12.79371186	1.81E-30	1.38E-28	58.45551401	nosig
TMEM71	0.87736601	8.196849011	-12.7909014	1.86E-30	1.41E-28	58.43194034	up
NECTIN1	-0.397778876	5.157319454	12.78256699	1.99E-30	1.50E-28	58.36204235	nosig
KCMF1	-0.205303673	9.455050835	12.77415648	2.14E-30	1.61E-28	58.29152049	nosig
ST3GAL1	-0.387577571	9.11843583	12.77387645	2.14E-30	1.61E-28	58.28917265	nosig
MYOT	-1.072189958	7.159229517	12.76517644	2.31E-30	1.72E-28	58.21623919	down
PARP6	-0.266090838	8.207191235	12.76372137	2.34E-30	1.74E-28	58.20404262	nosig
ENTREP3	-0.312504754	5.603916553	12.76017795	2.41E-30	1.78E-28	58.17434308	nosig
IMP4	-0.31724307	7.596367168	12.75940215	2.42E-30	1.79E-28	58.16784104	nosig
VSIR	-0.42649641	6.520389456	12.74415089	2.76E-30	2.03E-28	58.04004317	nosig
ANKMY2	0.499610054	7.404213193	-12.74006023	2.85E-30	2.09E-28	58.00577368	nosig
MAP2K1	-0.541505056	7.727864231	12.73736047	2.92E-30	2.13E-28	57.98315834	nosig
TINAGL1	-0.385320719	8.12322013	12.73603584	2.95E-30	2.15E-28	57.97206278	nosig
ATP6V0C	-0.21080656	10.00255552	12.73350801	3.02E-30	2.18E-28	57.95088976	nosig
GALNT11	0.325826327	7.174653851	-12.73338331	3.02E-30	2.18E-28	57.94984533	nosig
GSK3A	-0.29329452	8.200370955	12.73008106	3.11E-30	2.23E-28	57.92218783	nosig
IFRD2	-0.314378923	5.525296444	12.72343631	3.29E-30	2.35E-28	57.86654266	nosig
IFIT3	0.552104266	5.786404134	-12.71132686	3.64E-30	2.60E-28	57.76515808	nosig
ANKRD34C	0.542450326	4.572114576	-12.70688491	3.78E-30	2.69E-28	57.72797618	nosig
CSRNP3	0.516729651	5.799664543	-12.70361957	3.88E-30	2.75E-28	57.70064596	nosig
HERC6	0.638143872	6.862205616	-12.69694386	4.11E-30	2.90E-28	57.64477841	nosig
TSPAN1	-0.291403181	4.582235607	12.6855661	4.52E-30	3.18E-28	57.54958208	nosig
EIF4EBP1	-0.413597884	6.020210562	12.6855591	4.53E-30	3.18E-28	57.54952352	nosig
USP11	0.325827751	7.866757827	-12.68082989	4.71E-30	3.29E-28	57.50996277	nosig
LOC100130691	0.368920944	5.433461054	-12.67744925	4.85E-30	3.38E-28	57.48168598	nosig
HPCAL1	-0.301896919	6.959450286	12.66849729	5.23E-30	3.63E-28	57.40682053	nosig
CCDC125	0.360044119	6.13154553	-12.66370339	5.44E-30	3.77E-28	57.3667359	nosig
ZNF84	0.227736651	6.593908059	-12.65943521	5.64E-30	3.89E-28	57.33105134	nosig
ANPEP	-0.991872529	5.512619305	12.63991617	6.65E-30	4.57E-28	57.16790943	down
CARM1	-0.281169953	7.655685648	12.62062877	7.83E-30	5.36E-28	57.0067834	nosig
STK38L	0.462380149	9.94239928	-12.61624916	8.12E-30	5.54E-28	56.97020745	nosig
CDC42EP4	-0.427642565	6.233210209	12.61472867	8.23E-30	5.60E-28	56.95751012	nosig
TRAK1	0.331985018	8.701117511	-12.60860484	8.66E-30	5.87E-28	56.90637635	nosig
NFIC	-0.267186222	9.02593098	12.60056055	9.27E-30	6.26E-28	56.83921909	nosig
ATG4D	-0.356713087	7.265358201	12.59506941	9.71E-30	6.54E-28	56.79338457	nosig
ORMDL2	-0.461915757	7.514543885	12.59453632	9.76E-30	6.55E-28	56.78893529	nosig
ALOX5AP	-0.97036313	7.274843821	12.5858871	1.05E-29	7.02E-28	56.71675452	down
TMT1B	-1.075240499	7.310627333	12.58472483	1.06E-29	7.06E-28	56.70705623	down
COL21A1	0.450581505	5.841008375	-12.56836983	1.22E-29	8.08E-28	56.57061649	nosig
LRRCC1	0.421117784	5.491033757	-12.55083705	1.41E-29	9.33E-28	56.42441589	nosig
TMED4	0.253861716	9.722090161	-12.54889865	1.43E-29	9.46E-28	56.40825627	nosig
ANKRD29	0.586256218	5.904655942	-12.54176406	1.52E-29	1.00E-27	56.34878528	nosig
SLC2A1	-0.643351569	8.55751371	12.54088125	1.53E-29	1.01E-27	56.34142732	nosig
CEP290	0.274820334	5.277296422	-12.50796885	2.02E-29	1.32E-27	56.06723419	nosig
PLEKHM2	-0.267244569	8.688825917	12.50638229	2.05E-29	1.33E-27	56.05402261	nosig
SYNRG	0.186456077	7.873023927	-12.50396831	2.09E-29	1.36E-27	56.03392193	nosig
AMT	0.485801342	6.537423931	-12.49654322	2.23E-29	1.44E-27	55.97210317	nosig
FGF1	0.642277135	7.936096324	-12.49551599	2.25E-29	1.45E-27	55.96355173	nosig
LIPH	0.641836638	3.979066647	-12.49156882	2.32E-29	1.49E-27	55.9306948	nosig
YBX3	-0.314409132	11.13005688	12.48994649	2.35E-29	1.51E-27	55.91719123	nosig
USB1	-0.307942791	6.639627574	12.4807656	2.54E-29	1.62E-27	55.84078459	nosig
PARVA	-0.266416811	9.557451978	12.47946811	2.57E-29	1.64E-27	55.82998792	nosig
XPO4	0.463983349	7.862693826	-12.45479197	3.16E-29	2.01E-27	55.62472447	nosig
MLLT1	-0.247562612	7.360768438	12.45160469	3.25E-29	2.05E-27	55.5982217	nosig
ZNF780B	0.399448292	7.782205899	-12.44850847	3.33E-29	2.10E-27	55.57247823	nosig
ZNF441	0.388628058	4.620316469	-12.44116007	3.54E-29	2.23E-27	55.51138876	nosig
CRMA	0.580578758	6.824476446	-12.42654241	4.01E-29	2.51E-27	55.38990384	nosig
ADORA3	-0.760575648	4.894070214	12.42332923	4.12E-29	2.57E-27	55.36320612	down
LTBP3	0.36189195	7.358149423	-12.42119631	4.19E-29	2.61E-27	55.3454854	nosig
SIGLEC9	-0.597293549	4.833116516	12.42005967	4.23E-29	2.63E-27	55.33604234	nosig
PCCB	0.488118074	8.920372126	-12.41883103	4.28E-29	2.65E-27	55.32583531	nosig
EFNB1	-0.326437601	6.487733086	12.39238479	5.34E-29	3.29E-27	55.10621415	nosig
VARS1	-0.341244173	6.797542564	12.38765218	5.55E-29	3.42E-27	55.06692925	nosig
RGS11	0.393527149	5.037552993	-12.37970754	5.94E-29	3.64E-27	55.00099314	nosig
PRRT2	0.366784758	5.664433534	-12.36712846	6.60E-29	4.03E-27	54.89662328	nosig
LIN7A	-0.42825035	6.551475888	12.36507405	6.71E-29	4.09E-27	54.87958114	nosig
CCT2	-0.524031291	7.482402696	12.35146362	7.52E-29	4.57E-27	54.76670132	nosig
IL15RA	-0.433131845	6.696278177	12.3410954	8.20E-29	4.97E-27	54.6807399	nosig
RORA	0.319187126	7.498391533	-12.3386824	8.37E-29	5.06E-27	54.66073762	nosig
ANTXR1	0.571601542	8.323883152	-12.33366438	8.73E-29	5.26E-27	54.61914561	nosig
ZNF610	0.429718339	5.436614269	-12.33243445	8.82E-29	5.30E-27	54.60895216	nosig
MCFD2	-0.365791105	8.185219794	12.32945241	9.04E-29	5.41E-27	54.58423909	nosig
HNRNPAB	-0.320521815	9.771414993	12.32300003	9.54E-29	5.70E-27	54.53077318	nosig
SSR3	-0.375768289	9.323474503	12.32138283	9.67E-29	5.76E-27	54.51737424	nosig
CPE	0.535826221	7.758075848	-12.31732851	1.00E-28	5.94E-27	54.48378568	nosig
SMARCA2	0.269399784	7.840106967	-12.31332001	1.03E-28	6.12E-27	54.45058051	nosig
FOXK2	-0.331104429	8.51155011	12.29851539	1.17E-28	6.91E-27	54.32797603	nosig
HIVEP3	-0.380003395	5.014577513	12.28201668	1.34E-28	7.91E-27	54.19140231	nosig
AMD1	-0.42714734	8.362154387	12.26596221	1.54E-28	9.02E-27	54.05856724	nosig
CAMKMT	-0.337201822	6.276810979	12.25345826	1.71E-28	9.98E-27	53.95515121	nosig
RPS6KB2	-0.255499251	6.653404667	12.24149102	1.89E-28	1.10E-26	53.85620888	nosig
SEMA3F	-0.36559609	5.582358333	12.23262153	2.03E-28	1.18E-26	53.78289978	nosig
PLIN2	-0.831374845	7.95637294	12.22555712	2.15E-28	1.25E-26	53.72452367	down
GVINP1	0.403398006	4.912456684	-12.20066936	2.65E-28	1.53E-26	53.51896068	nosig
CAPN1	-0.235134682	7.163267245	12.17260741	3.35E-28	1.93E-26	53.28735824	nosig
CIAO2B	-0.327707875	9.033801884	12.17233621	3.36E-28	1.93E-26	53.28512088	nosig
ANP32AP1	0.271006564	9.426578398	-12.17213235	3.36E-28	1.93E-26	53.28343905	nosig
SNCA	0.693690193	7.252280492	-12.16513141	3.57E-28	2.04E-26	53.22568888	nosig
HIF1A	-0.349413752	9.287141756	12.1549518	3.88E-28	2.21E-26	53.14173924	nosig
SLC11A1	-0.835395295	5.155122207	12.14342064	4.27E-28	2.43E-26	53.04667385	down
S100A9	-0.749156288	6.277231286	12.13283824	4.67E-28	2.64E-26	52.9594588	down
MSH3	0.256835548	7.469632557	-12.13210995	4.70E-28	2.65E-26	52.95345758	nosig
RTL3	0.536699378	3.566208925	-12.12808563	4.86E-28	2.73E-26	52.92029889	nosig
FCER1G	-0.987173329	6.798763548	12.12789424	4.86E-28	2.73E-26	52.91872206	down
NR3C1	0.302506303	7.665833961	-12.12458951	5.00E-28	2.80E-26	52.89149561	nosig
STK40	-0.306035934	7.773793697	12.10722193	5.78E-28	3.23E-26	52.74845453	nosig
PLXDC1	0.551326047	7.93581547	-12.10256768	6.00E-28	3.34E-26	52.71013425	nosig
SAMHD1	-0.676345729	8.165915117	12.09995851	6.14E-28	3.41E-26	52.68865416	nosig
MAZ	-0.277475195	6.003273088	12.09904165	6.18E-28	3.43E-26	52.68110651	nosig
TRIL	0.540146763	4.571528686	-12.09188476	6.56E-28	3.63E-26	52.62219758	nosig
PARVB	-0.404100804	8.488607549	12.09122386	6.60E-28	3.64E-26	52.61675834	nosig
EMC3	-0.326517404	8.471979583	12.08045514	7.22E-28	3.96E-26	52.52814564	nosig
TGFBR2	-0.284359321	9.624127066	12.07655447	7.45E-28	4.08E-26	52.49605521	nosig
ATM	0.275976223	7.49559075	-12.07457076	7.58E-28	4.14E-26	52.47973688	nosig
NF1	0.217965352	9.033678764	-12.06610012	8.13E-28	4.43E-26	52.41006686	nosig
DPT	0.791561111	8.380763965	-12.06501193	8.20E-28	4.46E-26	52.40111789	up
LRRC17	0.860773887	5.040831176	-12.06312728	8.33E-28	4.52E-26	52.38561984	up
MPP3	-0.653595075	7.726784393	12.06118747	8.47E-28	4.58E-26	52.36966903	nosig
SLC29A2	-0.413334257	6.725033678	12.05590023	8.85E-28	4.77E-26	52.32619762	nosig
SAMD9L	0.58499292	7.127771643	-12.03476244	1.05E-27	5.67E-26	52.15247316	nosig
AP2A1	-0.232165433	7.695724257	12.03138253	1.08E-27	5.80E-26	52.12470517	nosig
POR	-0.514962757	7.113838009	12.03132929	1.09E-27	5.80E-26	52.12426773	nosig
SFRP1	1.034528977	6.994623784	-12.0298523	1.10E-27	5.86E-26	52.11213431	up
TRIP10	-0.297606481	7.821988067	12.02901479	1.11E-27	5.88E-26	52.1052544	nosig
NTM	0.598989471	5.035824449	-12.01810534	1.21E-27	6.41E-26	52.01565262	nosig
FCGBP	-0.600816386	4.358390051	12.01802834	1.21E-27	6.41E-26	52.01502034	nosig
BCLAF3	0.283499111	6.07364812	-12.01697784	1.22E-27	6.45E-26	52.00639396	nosig
GOLGA4-AS1	0.432466129	4.881352845	-11.98547247	1.59E-27	8.35E-26	51.74781004	nosig
RNF168	-0.256575416	6.754651015	11.98496687	1.59E-27	8.37E-26	51.74366227	nosig
ANKAR	0.312499841	5.314506321	-11.98046223	1.65E-27	8.66E-26	51.70671099	nosig
CNIH4	-0.368450195	8.128976647	11.97561176	1.72E-27	8.99E-26	51.66692866	nosig
PLA2R1	0.491440694	6.217406044	-11.97452728	1.74E-27	9.05E-26	51.65803478	nosig
HERC5	0.447085721	4.394939472	-11.97059797	1.80E-27	9.33E-26	51.62581305	nosig
PI16	1.02227855	6.964415394	-11.97011279	1.80E-27	9.34E-26	51.62183461	up
TRAF7	-0.285438254	6.257826237	11.9670331	1.85E-27	9.56E-26	51.59658312	nosig
DUSP7	-0.371063543	8.242191095	11.96638476	1.86E-27	9.58E-26	51.59126747	nosig
RPN2	-0.290559916	8.708249702	11.95610978	2.02E-27	1.04E-25	51.50703841	nosig
CCDC168	0.602676911	3.807656894	-11.95470293	2.05E-27	1.05E-25	51.49550792	nosig
GPCPD1	0.404232735	7.392574913	-11.95004116	2.13E-27	1.09E-25	51.4573036	nosig
IFITM3	-0.482115282	9.205256732	11.94733304	2.18E-27	1.11E-25	51.43511246	nosig
ATG14	0.33954793	7.223457266	-11.94154737	2.28E-27	1.16E-25	51.38770932	nosig
CNN1	-0.950795744	9.047781932	11.93450591	2.42E-27	1.23E-25	51.3300287	down
TNIP2	-0.335376192	5.630921936	11.93135631	2.49E-27	1.26E-25	51.30423264	nosig
NGLY1	-0.276228377	7.211680535	11.92248079	2.67E-27	1.35E-25	51.23155352	nosig
DRC3	0.401197269	4.316518644	-11.92114908	2.70E-27	1.36E-25	51.22065022	nosig
TMEM70	-0.435202258	6.141826125	11.91127128	2.93E-27	1.47E-25	51.13979091	nosig
CTSK	0.780480431	6.899799593	-11.89522943	3.35E-27	1.68E-25	51.0085264	up
ZYX	-0.455894363	8.267772698	11.8924624	3.43E-27	1.71E-25	50.98589154	nosig
IFITM2	-0.514091711	8.338333845	11.88418027	3.67E-27	1.83E-25	50.91815395	nosig
ZFP90	0.272390625	5.832357867	-11.87653438	3.91E-27	1.95E-25	50.85563581	nosig
BRPF3	-0.277852895	6.707038427	11.86332657	4.36E-27	2.16E-25	50.7476753	nosig
ECE2	-0.230351976	4.701132736	11.86096534	4.45E-27	2.20E-25	50.72837938	nosig
ADRM1	-0.25592025	7.987657569	11.84444168	5.10E-27	2.52E-25	50.59338936	nosig
FKBP5	-0.971478207	9.228704607	11.82065332	6.20E-27	3.05E-25	50.3991761	down
LRRC59	-0.483351124	8.136834847	11.81775277	6.35E-27	3.12E-25	50.37550554	nosig
PPP1R11	-0.248757073	8.257361711	11.81019039	6.76E-27	3.31E-25	50.31380167	nosig
HMGN2	0.327634982	9.510690032	-11.80656529	6.97E-27	3.41E-25	50.28422863	nosig
NAALADL2	0.400755409	5.343889479	-11.79706634	7.53E-27	3.67E-25	50.20675407	nosig
PVR	-0.586182659	8.003716059	11.79483406	7.67E-27	3.73E-25	50.18855078	nosig
CCDC171	0.380062379	4.749409084	-11.78624169	8.24E-27	4.00E-25	50.11849609	nosig
KIF13A	0.402922076	8.473036385	-11.78181351	8.54E-27	4.14E-25	50.08240029	nosig
NR2F6	-0.281620371	7.3671017	11.7813256	8.58E-27	4.14E-25	50.07842341	nosig
TP53I11	-0.324356948	6.372694983	11.7742183	9.09E-27	4.38E-25	50.02050082	nosig
HAAO	0.30391471	5.798783959	-11.77024512	9.40E-27	4.52E-25	49.98812636	nosig
C2CD2L	-0.21526675	6.449071019	11.76980728	9.43E-27	4.52E-25	49.98455897	nosig
TTC8	0.34514645	5.925720398	-11.76857494	9.53E-27	4.56E-25	49.9745185	nosig
TGM2	-0.374499743	11.22425157	11.76488291	9.82E-27	4.69E-25	49.94444028	nosig
ARGLU1	0.270831742	8.34067799	-11.76390599	9.90E-27	4.71E-25	49.93648217	nosig
OGDHL	0.61148807	5.440399011	-11.7614897	1.01E-26	4.80E-25	49.91679974	nosig
BOC	0.514585546	5.471602895	-11.75926158	1.03E-26	4.87E-25	49.8986515	nosig
MTFR1	-0.416428364	7.330785584	11.74605944	1.15E-26	5.42E-25	49.79114609	nosig
MTURN	0.437636327	6.455176636	-11.73578077	1.25E-26	5.88E-25	49.70747893	nosig
RGMA	-0.357988747	6.164553789	11.73394035	1.27E-26	5.96E-25	49.69250113	nosig
ADAMTSL3	0.420069568	6.860308992	-11.73115642	1.30E-26	6.07E-25	49.66984653	nosig
FTSJ1	-0.31230517	6.022893283	11.73115363	1.30E-26	6.07E-25	49.66982385	nosig
LINC00965	0.503815197	7.117456325	-11.7192321	1.43E-26	6.68E-25	49.57283439	nosig
HOPX	-0.658398734	5.244435722	11.71087757	1.53E-26	7.14E-25	49.50488772	nosig
COPZ2	0.394262394	7.539101964	-11.70405885	1.62E-26	7.53E-25	49.44944566	nosig
RXRA	-0.289011163	7.377851296	11.70319157	1.63E-26	7.57E-25	49.44239483	nosig
FAM174C	-0.304977564	6.008472281	11.69996677	1.67E-26	7.75E-25	49.41617953	nosig
RICTOR	0.373959502	8.658523783	-11.69651893	1.72E-26	7.96E-25	49.38815421	nosig
CSNK1G2	-0.270318237	7.220625021	11.69482555	1.75E-26	8.05E-25	49.37439104	nosig
ADAMTS15	-0.593985784	6.053358226	11.68616906	1.88E-26	8.62E-25	49.30404609	nosig
STX16	0.239076047	7.646954285	-11.68243228	1.93E-26	8.87E-25	49.27368635	nosig
DDX17	0.213387475	10.09781974	-11.6790069	1.99E-26	9.10E-25	49.24585992	nosig
PORCN	-0.304891171	7.399725554	11.6717355	2.11E-26	9.64E-25	49.18680059	nosig
PRMT2	0.309928656	6.465742449	-11.67136781	2.12E-26	9.65E-25	49.18381457	nosig
AFF3	0.427421868	5.645371764	-11.66471698	2.24E-26	1.02E-24	49.12980889	nosig
RTL9	-0.508118653	4.581410863	11.65928544	2.34E-26	1.06E-24	49.08571299	nosig
ZNF219	-0.3111303	5.942210474	11.65187983	2.49E-26	1.12E-24	49.02560366	nosig
TBC1D25	-0.273173125	7.183747835	11.65161869	2.49E-26	1.12E-24	49.0234843	nosig
CYP46A1	0.289657869	5.589501055	-11.64613831	2.60E-26	1.17E-24	48.97901159	nosig
OMA1	0.426971423	6.984726092	-11.64539333	2.62E-26	1.18E-24	48.97296682	nosig
AOX1	-1.170215304	5.343196065	11.64335947	2.66E-26	1.19E-24	48.95646474	down
ERI2	0.406303517	5.363994834	-11.64129488	2.71E-26	1.21E-24	48.93971453	nosig
ZMYND12	0.418939258	4.673534958	-11.64030531	2.73E-26	1.22E-24	48.9316865	nosig
EFHC1	0.37299251	5.986087463	-11.62078481	3.21E-26	1.43E-24	48.7733782	nosig
ANKRD2	-1.093369812	9.217197694	11.60421575	3.67E-26	1.63E-24	48.63908827	down
E2F4	-0.277761167	7.23981491	11.59790451	3.87E-26	1.71E-24	48.58795648	nosig
DVL1	-0.274085252	6.904289199	11.58378443	4.34E-26	1.92E-24	48.47360007	nosig
CYP4B1	-1.274633304	6.999020664	11.58355244	4.35E-26	1.92E-24	48.47172164	down
CASC2	0.257455543	4.481538833	-11.56252944	5.17E-26	2.28E-24	48.30156385	nosig
SRM	-0.30200594	8.302763093	11.55794738	5.36E-26	2.36E-24	48.26449361	nosig
MPDU1	-0.403287431	7.404827647	11.5559923	5.45E-26	2.39E-24	48.24867822	nosig
BMP4	0.474317935	5.890661707	-11.5472138	5.85E-26	2.56E-24	48.17767874	nosig
SLC40A1	0.551325675	8.090409659	-11.53795333	6.32E-26	2.76E-24	48.10280461	nosig
TUBB4B	-0.385427665	11.29467794	11.52750252	6.88E-26	3.00E-24	48.01833517	nosig
C1orf105	-0.86801532	4.839950297	11.51593018	7.56E-26	3.29E-24	47.92483698	down
CYP4Z1	-0.629929726	3.774367338	11.51453924	7.65E-26	3.32E-24	47.9136015	nosig
TMEM11	-0.266291414	5.680897267	11.50714235	8.12E-26	3.52E-24	47.85386138	nosig
TSPAN32	0.324355463	5.946870806	-11.506269	8.18E-26	3.53E-24	47.84680887	nosig
ZSCAN18	0.249047988	6.272654867	-11.4915198	9.23E-26	3.98E-24	47.72773879	nosig
TIMP2	0.391006674	9.111551049	-11.48299976	9.89E-26	4.25E-24	47.65898484	nosig
PLSCR3	-0.254954229	6.818138994	11.47674977	1.04E-25	4.47E-24	47.60856257	nosig
GIT1	-0.310719045	7.455121407	11.45483634	1.24E-25	5.33E-24	47.43186283	nosig
CD47	0.281358425	8.570476788	-11.45400197	1.25E-25	5.35E-24	47.42513758	nosig
SULF1	0.823331185	7.055117729	-11.44520695	1.35E-25	5.74E-24	47.3542594	up
PMS2P7	0.262825111	8.433635138	-11.43756938	1.43E-25	6.09E-24	47.29272714	nosig
TOGARAM1	0.288745044	7.641466323	-11.43648933	1.44E-25	6.13E-24	47.28402705	nosig
MCOLN1	-0.299973719	7.749357858	11.4360184	1.45E-25	6.15E-24	47.28023367	nosig
PIK3IP1	0.607979126	6.022386477	-11.43523857	1.46E-25	6.17E-24	47.27395224	nosig
RTL8B	-0.275573292	8.398047327	11.43074874	1.51E-25	6.39E-24	47.23779069	nosig
ARHGDIA	-0.380423971	7.472979532	11.42817905	1.55E-25	6.51E-24	47.21709673	nosig
RPS6KA2	-0.353477728	8.400974992	11.42765238	1.55E-25	6.52E-24	47.21285564	nosig
BCR	-0.276113982	6.978841245	11.41698439	1.69E-25	7.10E-24	47.12696738	nosig
ZNF546	0.30860265	4.703453214	-11.41258608	1.76E-25	7.34E-24	47.09156612	nosig
ARAF	-0.219495465	7.582683014	11.40955256	1.80E-25	7.51E-24	47.06715309	nosig
TMEM144	0.448853979	6.601063569	-11.40910011	1.81E-25	7.52E-24	47.06351211	nosig
CYP11A1	0.320107467	4.303429273	-11.40258949	1.90E-25	7.92E-24	47.01112607	nosig
CASTOR2	-0.556062868	7.823329071	11.40034962	1.94E-25	8.03E-24	46.99310637	nosig
ZDHHC9	-0.560552845	8.007693899	11.40034344	1.94E-25	8.03E-24	46.99305666	nosig
ATP6V1G2	0.468079306	5.532918667	-11.3964574	2.00E-25	8.27E-24	46.96179702	nosig
PLA2G4C	0.454895931	6.216114287	-11.39547016	2.02E-25	8.32E-24	46.95385629	nosig
CASD1	0.241871696	8.087708875	-11.3932737	2.05E-25	8.45E-24	46.93619036	nosig
ALOX5	-0.703770767	6.095084368	11.38603732	2.18E-25	8.94E-24	46.8779988	down
ADAM22	0.314721557	4.016949931	-11.37983534	2.29E-25	9.39E-24	46.82813752	nosig
DESI1	-0.340697678	9.063998266	11.37920194	2.30E-25	9.42E-24	46.82304589	nosig
IRAK1	-0.319073567	5.894634473	11.37720069	2.34E-25	9.55E-24	46.80695941	nosig
FCER1A	0.407751496	4.171244536	-11.36837123	2.51E-25	1.02E-23	46.73600056	nosig
EPHA3	0.541758513	6.493031621	-11.35998017	2.69E-25	1.09E-23	46.66858609	nosig
MAPKAP1	-0.200322562	8.606643932	11.35840401	2.73E-25	1.11E-23	46.65592536	nosig
WDR1	-0.327793323	9.410079899	11.35048202	2.91E-25	1.18E-23	46.5923021	nosig
PRICKLE3	-0.230303414	6.22314429	11.3441353	3.06E-25	1.24E-23	46.54134345	nosig
ARHGAP31	-0.293559037	8.556073954	11.33864389	3.20E-25	1.29E-23	46.49726185	nosig
UBALD1	-0.255301412	7.766306074	11.333024	3.35E-25	1.35E-23	46.45215805	nosig
TXNRD1	-0.57000137	7.766402183	11.33159503	3.39E-25	1.36E-23	46.440691	nosig
TSPAN9	0.512419211	7.873891909	-11.331514	3.39E-25	1.36E-23	46.44004078	nosig
LAPTM5	-0.87460111	7.940347218	11.32362978	3.61E-25	1.45E-23	46.37678324	down
SEC31A	0.19250129	9.934829863	-11.31995037	3.72E-25	1.49E-23	46.34726857	nosig
MTSS2	-0.339457526	8.016962115	11.30813483	4.10E-25	1.63E-23	46.25251619	nosig
SLC25A45	0.305127564	5.361279984	-11.30591915	4.17E-25	1.66E-23	46.23475263	nosig
YPEL2	0.412159094	8.090645975	-11.3010887	4.34E-25	1.72E-23	46.19603097	nosig
PLEKHO1	-0.49139122	6.889231979	11.29531824	4.55E-25	1.80E-23	46.14978313	nosig
GTF2IRD1	-0.402276273	6.585460614	11.29360697	4.61E-25	1.82E-23	46.13606984	nosig
TTLL1	0.341003129	6.896927793	-11.28697072	4.87E-25	1.92E-23	46.08289871	nosig
LINC00174	0.463877718	5.135389145	-11.28459104	4.96E-25	1.95E-23	46.06383534	nosig
ANKRD36C	0.45088074	6.175871234	-11.280381	5.13E-25	2.01E-23	46.03011337	nosig
PPWD1	0.236707706	7.936717763	-11.28031583	5.14E-25	2.01E-23	46.0295914	nosig
OPN3	-0.411807995	5.865103268	11.2630537	5.91E-25	2.31E-23	45.89137922	nosig
CC2D2A	0.442895054	5.605595871	-11.24672138	6.74E-25	2.63E-23	45.76069406	nosig
SLC4A2	-0.26174611	6.341299774	11.24208945	7.00E-25	2.73E-23	45.72364564	nosig
CFAP20	0.313607852	8.434597022	-11.23878471	7.19E-25	2.80E-23	45.69721671	nosig
PLBD1	0.376852605	7.677463253	-11.23825501	7.22E-25	2.80E-23	45.69298091	nosig
FBXL20	0.30312616	7.476383461	-11.23141658	7.63E-25	2.96E-23	45.63830364	nosig
EDEM2	-0.367876674	6.237224164	11.22748324	7.87E-25	3.05E-23	45.60686064	nosig
KCNJ11	-0.395580739	5.000908894	11.22607893	7.96E-25	3.07E-23	45.59563576	nosig
CILK1	0.386438416	7.294473387	-11.21487487	8.72E-25	3.36E-23	45.50610135	nosig
CASKIN2	-0.248065765	6.336030933	11.21024502	9.05E-25	3.48E-23	45.46911423	nosig
SNAP47	0.572116801	6.378083845	-11.20799589	9.22E-25	3.54E-23	45.45114862	nosig
CCDC6	-0.444634398	8.388628391	11.20742928	9.26E-25	3.55E-23	45.44662291	nosig
DEGS1	-0.342568047	8.126346139	11.20602354	9.36E-25	3.58E-23	45.43539513	nosig
FPR1	-0.657141125	4.908660659	11.20234072	9.65E-25	3.68E-23	45.405983	nosig
ABHD11	0.302105399	6.746670906	-11.19914915	9.90E-25	3.77E-23	45.38049755	nosig
METTL22	-0.283323008	6.621912047	11.18668307	1.09E-24	4.16E-23	45.28098241	nosig
ITGA5	-0.728551294	8.400599646	11.16911142	1.26E-24	4.78E-23	45.14079081	down
PREX1	-0.409570507	6.329084461	11.16895029	1.26E-24	4.78E-23	45.13950569	nosig
ADD3	0.309869904	8.320280919	-11.16340562	1.32E-24	4.99E-23	45.09528864	nosig
TENT2	0.204568099	8.229122981	-11.15900223	1.37E-24	5.16E-23	45.0601797	nosig
RANBP17	0.435021955	5.348137342	-11.15580463	1.40E-24	5.29E-23	45.03468837	nosig
GNA14	0.575494028	4.865814335	-11.1553066	1.41E-24	5.30E-23	45.0307184	nosig
RAD51B	0.331912396	4.932124631	-11.1541933	1.42E-24	5.34E-23	45.02184406	nosig
HYI	0.266484522	6.238218882	-11.15369398	1.43E-24	5.35E-23	45.01786404	nosig
PPL	-0.363549384	5.229673758	11.14975348	1.47E-24	5.51E-23	44.98645722	nosig
ERGIC1	-0.22604663	8.121587964	11.14845122	1.49E-24	5.56E-23	44.97607893	nosig
RSAD2	0.625336434	5.167373399	-11.14607194	1.52E-24	5.66E-23	44.95711874	nosig
GOLIM4	0.271755046	9.550802335	-11.14136336	1.58E-24	5.86E-23	44.91960171	nosig
PARD3	-0.317722485	7.43822779	11.11731983	1.91E-24	7.09E-23	44.72813463	nosig
KLHL41	-0.690405923	8.853250156	11.11731585	1.91E-24	7.09E-23	44.72810292	nosig
METTL24	0.573541113	5.308554254	-11.11036364	2.02E-24	7.48E-23	44.67277341	nosig
PTCD2	0.355829504	6.912892874	-11.10913491	2.04E-24	7.54E-23	44.66299607	nosig
ERCC6	0.205369812	7.272434201	-11.10230899	2.16E-24	7.96E-23	44.60868881	nosig
MIR99AHG	0.372626996	5.25626451	-11.09686271	2.26E-24	8.30E-23	44.56536842	nosig
VPS4A	-0.190138196	7.574026707	11.09558262	2.28E-24	8.37E-23	44.55518779	nosig
P2RY2	-0.524947099	6.899370522	11.09480588	2.29E-24	8.40E-23	44.54901055	nosig
SLC25A13	-0.328452031	7.048150639	11.08014344	2.58E-24	9.44E-23	44.43243902	nosig
MAVS	-0.235522091	7.200195679	11.07697868	2.65E-24	9.66E-23	44.4072869	nosig
PLCB4	0.455937527	7.736898084	-11.07180264	2.76E-24	1.01E-22	44.36615671	nosig
DIO2	0.667242065	4.479350904	-11.07086859	2.78E-24	1.01E-22	44.35873536	nosig
TCN2	-0.511156547	6.574719065	11.06479187	2.92E-24	1.06E-22	44.31046068	nosig
WASF1	-0.467507702	4.002434708	11.06361329	2.95E-24	1.07E-22	44.30109913	nosig
RNF167	-0.213420716	7.36469993	11.05844004	3.07E-24	1.11E-22	44.26001276	nosig
TRIM45	0.457627957	5.935160862	-11.05725412	3.10E-24	1.12E-22	44.25059525	nosig
PATZ1	0.272795395	6.300871709	-11.0532897	3.20E-24	1.15E-22	44.21911674	nosig
TUBA1C	-0.727889815	6.989407579	11.05021413	3.28E-24	1.18E-22	44.19469925	down
JAGN1	-0.311738691	6.299017375	11.04870675	3.32E-24	1.19E-22	44.18273303	nosig
BBS2	0.449039701	7.752253681	-11.04717977	3.36E-24	1.21E-22	44.17061192	nosig
SVEP1	0.717942644	6.744273955	-11.04436385	3.44E-24	1.23E-22	44.14826114	up
RARRES1	-0.961353799	5.470197982	11.04370769	3.46E-24	1.24E-22	44.14305337	down
SESN3	0.598100481	5.912806745	-11.04228982	3.50E-24	1.25E-22	44.13180062	nosig
ZMYM4	0.187217574	8.50784519	-11.03690348	3.65E-24	1.30E-22	44.08905818	nosig
SH3GLB1	-0.243464074	8.954045869	11.03328013	3.76E-24	1.34E-22	44.06031085	nosig
BLM	-0.635383743	5.714607472	11.02785599	3.93E-24	1.39E-22	44.01728398	nosig
ATP1B3	-0.740663466	6.823163279	11.0243047	4.04E-24	1.43E-22	43.98911847	down
AMOT	0.412707882	5.598687005	-11.02312573	4.08E-24	1.44E-22	43.97976888	nosig
PLIN3	-0.444967534	6.318462332	11.01891297	4.22E-24	1.49E-22	43.94636391	nosig
CRISPLD2	-0.619946217	7.342316451	11.01592089	4.32E-24	1.52E-22	43.92264173	nosig
SLC35C1	-0.345682718	5.631175686	11.01008522	4.53E-24	1.59E-22	43.87638284	nosig
PPP1CC	-0.283122519	10.59686288	11.00922397	4.56E-24	1.60E-22	43.86955668	nosig
MPHOSPH8	0.254202455	7.253770555	-11.0089281	4.57E-24	1.60E-22	43.86721168	nosig
ARHGAP19	0.233066541	6.03133885	-11.00127282	4.86E-24	1.70E-22	43.8065481	nosig
CLPP	-0.213259185	7.001009541	11.00094449	4.87E-24	1.70E-22	43.80394665	nosig
TIMP4	-0.750153375	8.460118201	10.99218359	5.23E-24	1.82E-22	43.73454548	down
UBQLN4	-0.223907797	6.877082758	10.98880591	5.37E-24	1.87E-22	43.70779501	nosig
RPS19BP1	-0.243933768	6.343244931	10.97832622	5.84E-24	2.03E-22	43.62482148	nosig
NCOA3	-0.311496877	8.683335168	10.97407221	6.04E-24	2.09E-22	43.59115009	nosig
MORN4	0.381597713	5.255231895	-10.96797177	6.35E-24	2.20E-22	43.54287391	nosig
IL17RB	-0.455684737	3.725415282	10.96739033	6.38E-24	2.20E-22	43.53827329	nosig
PPP6R1	-0.228885471	7.177601565	10.96617024	6.44E-24	2.22E-22	43.52861976	nosig
SLC7A6	-0.29002202	8.734319713	10.96022502	6.75E-24	2.32E-22	43.48158684	nosig
CLTB	-0.305715008	8.733278006	10.96016295	6.76E-24	2.32E-22	43.4810959	nosig
OMD	0.883384291	6.680684057	-10.95640756	6.96E-24	2.39E-22	43.4513927	up
TUBG1	-0.316736849	9.554608804	10.9524777	7.18E-24	2.46E-22	43.42031448	nosig
RTL8A	-0.256362752	8.562249039	10.94692692	7.51E-24	2.57E-22	43.37642603	nosig
PRCC	-0.237519671	7.841135456	10.94455944	7.65E-24	2.61E-22	43.35771013	nosig
SCAF11	0.207226514	8.07798793	-10.94107856	7.87E-24	2.68E-22	43.33019551	nosig
ARRDC1	-0.250378948	6.120871826	10.93578142	8.21E-24	2.79E-22	43.28833178	nosig
TRUB1	0.453328441	6.896404287	-10.93262274	8.42E-24	2.86E-22	43.26337276	nosig
SNRPB	-0.372467525	7.348074353	10.93054279	8.56E-24	2.90E-22	43.24693932	nosig
SULT1C4	0.396635352	5.48184751	-10.92480631	8.96E-24	3.03E-22	43.20162343	nosig
MSH2	0.348941506	5.510062917	-10.91196541	9.93E-24	3.35E-22	43.10022381	nosig
IL17RA	-0.374070475	6.763061843	10.90877752	1.02E-23	3.44E-22	43.07505857	nosig
CD38	-0.610154066	6.222843189	10.90812963	1.02E-23	3.45E-22	43.06994456	nosig
KLHL2	-0.333056535	5.732759096	10.90696956	1.03E-23	3.47E-22	43.06078799	nosig
BCRP2	-0.240237272	4.875206859	10.90682149	1.03E-23	3.47E-22	43.05961935	nosig
RMC1	-0.22872603	7.112078011	10.90630734	1.04E-23	3.48E-22	43.05556122	nosig
IPCEF1	0.308039099	4.808578521	-10.90078468	1.09E-23	3.63E-22	43.01197753	nosig
EIF2B4	-0.216218348	7.411841759	10.89916577	1.10E-23	3.67E-22	42.99920331	nosig
FAM78B	-0.351778627	4.988153928	10.89840019	1.11E-23	3.69E-22	42.99316271	nosig
SSU72	-0.243559593	7.248565995	10.89192256	1.17E-23	3.88E-22	42.94206024	nosig
CTSF	0.39634331	6.827078474	-10.89115899	1.17E-23	3.89E-22	42.93603724	nosig
FAM167B	-0.415220658	5.054806278	10.88964435	1.19E-23	3.94E-22	42.92409051	nosig
CXCL12	0.502637879	8.879589739	-10.88859922	1.20E-23	3.96E-22	42.91584744	nosig
EIF3I	-0.27987698	8.647625047	10.88023438	1.28E-23	4.23E-22	42.84988594	nosig
EI24	-0.247908191	9.054327231	10.87917572	1.29E-23	4.26E-22	42.84153942	nosig
RABGAP1L	0.469360492	7.005722775	-10.87817018	1.30E-23	4.28E-22	42.833612	nosig
IFT43	0.30251716	6.260504747	-10.87514067	1.33E-23	4.38E-22	42.80973032	nosig
SHMT2	-0.396343727	7.340501457	10.8748949	1.33E-23	4.38E-22	42.80779301	nosig
F3	0.544257871	6.967231456	-10.87334367	1.35E-23	4.43E-22	42.79556589	nosig
ZNF14	0.315118413	4.844235661	-10.8713801	1.37E-23	4.49E-22	42.78008976	nosig
IL1R2	-0.937466742	5.326516448	10.86255627	1.47E-23	4.81E-22	42.71055913	down
ZEB1	0.196078146	9.164975151	-10.85984313	1.50E-23	4.91E-22	42.68918505	nosig
TMEM115	-0.193078066	8.133614598	10.85562677	1.56E-23	5.07E-22	42.65597338	nosig
TFE3	-0.371643181	7.217416697	10.85245203	1.60E-23	5.19E-22	42.63097034	nosig
RMDN2	0.323661854	4.999295362	-10.85060457	1.62E-23	5.26E-22	42.61642196	nosig
AZIN2	0.416001632	5.298168917	-10.84578057	1.68E-23	5.46E-22	42.57843914	nosig
ENTR1	-0.297781829	5.247793004	10.83912278	1.77E-23	5.74E-22	42.52603015	nosig
ICA1L	0.345791919	5.631174158	-10.83770859	1.79E-23	5.80E-22	42.51489975	nosig
TPCN1	0.524989433	9.25498423	-10.83370317	1.85E-23	5.98E-22	42.48337867	nosig
JPH1	-0.550797516	7.543161826	10.83273748	1.87E-23	6.01E-22	42.47577991	nosig
CACNB1	-0.390036423	5.73464258	10.82526166	1.98E-23	6.37E-22	42.41696466	nosig
ACAD10	0.410812742	6.430869712	-10.82438166	2.00E-23	6.41E-22	42.41004258	nosig
SBF1	-0.255302286	6.742033299	10.82253763	2.03E-23	6.49E-22	42.39553825	nosig
PITPNC1	-0.442075247	7.610741238	10.82160268	2.04E-23	6.53E-22	42.38818476	nosig
SEC61A1	-0.320399973	9.142987333	10.81235769	2.20E-23	7.02E-22	42.31548746	nosig
C19orf12	-0.294680283	6.817197354	10.81116007	2.22E-23	7.07E-22	42.30607215	nosig
UBE2Q1	-0.189383045	8.524600944	10.79704405	2.48E-23	7.90E-22	42.19513213	nosig
ZNF25	0.285306809	7.233766332	-10.79489852	2.52E-23	8.02E-22	42.17827587	nosig
ADCY3	-0.486489513	6.738195517	10.79260066	2.57E-23	8.16E-22	42.16022452	nosig
SLC7A1	-0.724059225	6.966411434	10.7915554	2.59E-23	8.21E-22	42.15201381	down
CPAMD8	-0.519173901	5.887348222	10.78961413	2.63E-23	8.33E-22	42.13676581	nosig
GABPB2	0.322917897	6.416011315	-10.78739521	2.68E-23	8.45E-22	42.11933845	nosig
CEP57	0.295313428	6.949238814	-10.78733556	2.68E-23	8.45E-22	42.11886998	nosig
CDK16	-0.21216157	9.127460388	10.78262749	2.78E-23	8.76E-22	42.08189846	nosig
PEX12	0.393910679	6.273477703	-10.76705119	3.15E-23	9.90E-22	41.9596335	nosig
CDV3	-0.237060029	8.826569206	10.75913547	3.35E-23	1.05E-21	41.89753074	nosig
RNPC3	0.436215193	8.822845782	-10.75877501	3.36E-23	1.05E-21	41.8947033	nosig
CHDH	-0.626273411	5.04399168	10.75411482	3.49E-23	1.09E-21	41.85815217	nosig
VIPAS39	0.255008427	7.191437153	-10.75346726	3.51E-23	1.10E-21	41.85307375	nosig
TINF2	-0.241924153	7.321834557	10.75043976	3.59E-23	1.12E-21	41.82933282	nosig
TMEM254	0.367352749	7.666756428	-10.74430838	3.77E-23	1.17E-21	41.78126137	nosig
MEOX2	0.455212693	7.203979735	-10.74343235	3.80E-23	1.18E-21	41.77439412	nosig
ZNF528	0.279855567	6.937930155	-10.74207246	3.84E-23	1.19E-21	41.76373445	nosig
KIF22	0.231553108	5.885968499	-10.74135291	3.86E-23	1.20E-21	41.75809434	nosig
AP3D1	-0.206605983	8.451673687	10.7403722	3.89E-23	1.20E-21	41.75040746	nosig
LTBR	-0.388612703	6.988810916	10.73739401	3.98E-23	1.23E-21	41.72706627	nosig
SPNS2	-0.282007293	6.251561154	10.73090072	4.19E-23	1.29E-21	41.6761863	nosig
POLH	0.209981883	6.839432866	-10.7307629	4.20E-23	1.29E-21	41.67510651	nosig
PPP1R14B	-0.39372944	7.700672859	10.72372293	4.44E-23	1.37E-21	41.6199592	nosig
PIK3C2A	-0.220567856	9.090271133	10.72043107	4.56E-23	1.40E-21	41.5941783	nosig
ZBTB37	0.33284444	6.240287733	-10.71041644	4.93E-23	1.51E-21	41.5157691	nosig
NCOA2	0.261479543	7.754718619	-10.7061816	5.10E-23	1.56E-21	41.48262278	nosig
IL10	-0.396602124	3.767472281	10.70587675	5.11E-23	1.56E-21	41.48023694	nosig
FLOT1	-0.209873809	8.376327667	10.70503839	5.15E-23	1.57E-21	41.47367583	nosig
ZC3H13	0.235796231	7.491512677	-10.70488022	5.15E-23	1.57E-21	41.472438	nosig
ORC3	0.286355206	8.112755989	-10.6930739	5.66E-23	1.72E-21	41.38006659	nosig
DCAF10	-0.234751402	6.85536416	10.6851221	6.02E-23	1.83E-21	41.31787916	nosig
NRBP1	-0.240842951	8.312155272	10.68102089	6.22E-23	1.89E-21	41.28581388	nosig
SCAMP2	-0.282809312	8.154500705	10.68038876	6.25E-23	1.90E-21	41.2808721	nosig
DMC1	0.240281158	2.976074282	-10.67808735	6.37E-23	1.93E-21	41.26288153	nosig
RASL11B	0.794657515	5.994194673	-10.67072135	6.75E-23	2.04E-21	41.2053122	up
S100A3	-0.448307066	3.399569578	10.66736386	6.93E-23	2.09E-21	41.17907775	nosig
ATP1B2	0.464675102	6.366686315	-10.66541876	7.04E-23	2.12E-21	41.16388106	nosig
OXER1	0.273319036	5.124438505	-10.66476458	7.08E-23	2.13E-21	41.15877037	nosig
ZNF85	0.200997062	5.59174624	-10.66470732	7.08E-23	2.13E-21	41.15832297	nosig
NSMF	-0.35222677	5.940547094	10.66313463	7.17E-23	2.15E-21	41.14603724	nosig
PEA15	-0.217169073	10.57821821	10.6426025	8.43E-23	2.52E-21	40.98571854	nosig
TMEM8B	0.290809308	5.890230402	-10.63551094	8.92E-23	2.66E-21	40.93037985	nosig
CENPV	-0.455976276	5.412676088	10.63535774	8.93E-23	2.66E-21	40.92918459	nosig
EIF2D	0.22770008	7.022081297	-10.63428618	9.00E-23	2.68E-21	40.92082425	nosig
OSBPL11	-0.307873997	6.861019687	10.63326284	9.08E-23	2.70E-21	40.91284054	nosig
LSP1	0.387555167	6.172618132	-10.63224021	9.15E-23	2.72E-21	40.90486267	nosig
UBR1	0.30689639	7.794009324	-10.62973491	9.33E-23	2.77E-21	40.8853197	nosig
ARMCX2	0.318903153	5.362218485	-10.6242902	9.74E-23	2.89E-21	40.84285469	nosig
CAMTA1	0.260686809	5.847274402	-10.62408735	9.76E-23	2.89E-21	40.84127274	nosig
CRBN	0.267531367	8.364457898	-10.622958	9.84E-23	2.91E-21	40.83246598	nosig
SERPINB8	-0.736213233	5.858017854	10.61896201	1.02E-22	3.00E-21	40.80130831	down
SULT1B1	-0.58091994	3.809023389	10.61830856	1.02E-22	3.01E-21	40.79621381	nosig
GOLPH3	-0.209522919	8.411796309	10.61720295	1.03E-22	3.03E-21	40.78759427	nosig
USP51	0.285625512	5.093313856	-10.61485783	1.05E-22	3.08E-21	40.76931283	nosig
SLC35E1	-0.212615006	8.03284224	10.60292003	1.15E-22	3.38E-21	40.67628083	nosig
TUBA3C	-0.287611771	5.057575846	10.59821477	1.20E-22	3.50E-21	40.63962606	nosig
MTRF1L	-0.217473059	7.264518719	10.59645378	1.21E-22	3.55E-21	40.62590956	nosig
NEURL4	-0.17012655	7.161378604	10.59624193	1.22E-22	3.55E-21	40.62425953	nosig
ATP13A2	-0.262903481	6.124267938	10.5923545	1.25E-22	3.65E-21	40.59398421	nosig
YARS1	-0.415954997	7.125607231	10.58896085	1.29E-22	3.75E-21	40.56755871	nosig
RSRP1	0.384843083	6.640752948	-10.5706033	1.49E-22	4.32E-21	40.42468234	nosig
RPGR	-0.490643725	5.966872554	10.56746441	1.52E-22	4.42E-21	40.40026419	nosig
SLC4A4	0.417040711	8.372930281	-10.55993981	1.62E-22	4.69E-21	40.34174259	nosig
GRB14	-0.521509723	5.856324606	10.55691407	1.66E-22	4.79E-21	40.31821581	nosig
ZDHHC15	0.385715968	6.100281894	-10.55536738	1.68E-22	4.85E-21	40.3061907	nosig
GATA2	-0.340879698	5.526168973	10.55034064	1.74E-22	5.03E-21	40.26711494	nosig
MTFP1	-0.428108832	5.121240561	10.54931425	1.76E-22	5.07E-21	40.25913726	nosig
ZSCAN26	0.293726883	6.417218652	-10.54504846	1.82E-22	5.23E-21	40.22598528	nosig
CDKL3	0.259983466	3.395243386	-10.54496257	1.82E-22	5.23E-21	40.22531779	nosig
KRAS	-0.329654007	6.509665256	10.54381379	1.84E-22	5.27E-21	40.21639107	nosig
ALMS1	0.267449757	6.621082611	-10.53990947	1.89E-22	5.42E-21	40.18605553	nosig
GRWD1	-0.271366211	6.079538208	10.53604161	1.95E-22	5.58E-21	40.15600854	nosig
CCND3	-0.244688572	7.927798408	10.53564779	1.96E-22	5.59E-21	40.1529495	nosig
KMT2A	0.226653526	8.309522639	-10.53255357	2.01E-22	5.72E-21	40.12891663	nosig
THNSL1	0.419802904	5.557426526	-10.53162543	2.02E-22	5.76E-21	40.12170836	nosig
MKS1	0.262725519	5.06547766	-10.51947152	2.22E-22	6.32E-21	40.02734527	nosig
SPPL2A	-0.304686993	9.818022487	10.51578194	2.29E-22	6.50E-21	39.99870954	nosig
AVEN	-0.345055057	6.95544223	10.51564894	2.29E-22	6.50E-21	39.99767744	nosig
NPR3	0.834218367	7.844453185	-10.51466878	2.31E-22	6.54E-21	39.990071	up
ADGRD1	-0.539562975	7.9459597	10.51104721	2.38E-22	6.72E-21	39.96196925	nosig
BRD4	-0.220263717	7.142478749	10.50903989	2.41E-22	6.82E-21	39.94639532	nosig
RBM5	0.204735076	8.473825428	-10.50756238	2.44E-22	6.87E-21	39.93493289	nosig
IGFBP4	-0.456832821	9.653235886	10.50749355	2.44E-22	6.87E-21	39.93439895	nosig
ZNF512	0.25093695	7.048929747	-10.50746128	2.44E-22	6.87E-21	39.93414861	nosig
BPHL	0.352205666	6.743984687	-10.50515441	2.49E-22	6.99E-21	39.91625365	nosig
PKN3	-0.246605993	5.723653961	10.49911005	2.61E-22	7.32E-21	39.86937506	nosig
MIEN1	-0.262328918	7.938113335	10.4900278	2.80E-22	7.85E-21	39.79895954	nosig
HEMK1	0.236671215	5.91995166	-10.4892752	2.82E-22	7.88E-21	39.79312588	nosig
GFPT2	-0.87672879	6.490626114	10.48775099	2.85E-22	7.97E-21	39.78131175	down
SLCO2A1	-0.765768669	7.642786617	10.48665036	2.88E-22	8.02E-21	39.77278134	down
ANP32A	0.270836864	8.634085542	-10.47627736	3.12E-22	8.69E-21	39.69240667	nosig
MLLT3	0.360764076	6.985052542	-10.47552239	3.14E-22	8.73E-21	39.68655834	nosig
NMNAT3	0.297136287	6.159984461	-10.46886915	3.31E-22	9.18E-21	39.63502794	nosig
WSB1	0.273896727	9.700862955	-10.46841987	3.32E-22	9.20E-21	39.63154872	nosig
MEIS1	-0.447900991	7.620092809	10.46810161	3.33E-22	9.21E-21	39.62908423	nosig
MAPK10	0.643785134	6.108666736	-10.4609758	3.52E-22	9.73E-21	39.57391307	nosig
USP30	0.263379905	7.910592265	-10.46033751	3.54E-22	9.75E-21	39.56897205	nosig
CCDC180	0.289601784	5.246160498	-10.46032486	3.54E-22	9.75E-21	39.56887408	nosig
TFCP2	0.24386005	6.991935023	-10.45918731	3.57E-22	9.81E-21	39.56006863	nosig
NME5	0.448289568	4.923878048	-10.45916173	3.57E-22	9.81E-21	39.55987065	nosig
TBCEL	0.229753577	8.695724995	-10.45551595	3.67E-22	1.01E-20	39.53165273	nosig
SLC2A9	-0.294375629	5.257217187	10.45507015	3.68E-22	1.01E-20	39.52820264	nosig
SEZ6L	0.421778887	4.614528527	-10.45415867	3.71E-22	1.02E-20	39.52114883	nosig
SRSF5	0.286532107	9.252927211	-10.45310277	3.74E-22	1.02E-20	39.51297764	nosig
ZNF627	0.284797136	5.943402427	-10.45112487	3.80E-22	1.04E-20	39.49767267	nosig
DEDD	-0.236066473	7.201018146	10.44933745	3.85E-22	1.05E-20	39.48384275	nosig
TMED5	-0.361988852	8.689679765	10.43983752	4.15E-22	1.13E-20	39.41035777	nosig
FAM222B	-0.233549409	7.449369011	10.43947134	4.16E-22	1.13E-20	39.4075259	nosig
EEIG2	0.469640931	5.642385039	-10.4376884	4.22E-22	1.15E-20	39.39373811	nosig
MEG3	0.484661238	5.850323714	-10.43264624	4.39E-22	1.19E-20	39.35475236	nosig
ALPL	-0.459262895	6.482578459	10.43025265	4.47E-22	1.21E-20	39.33624839	nosig
PROSER1	-0.22566516	7.805583871	10.42902787	4.52E-22	1.22E-20	39.32678089	nosig
AHSA2P	0.294057539	6.621063773	-10.42028315	4.84E-22	1.31E-20	39.25920007	nosig
HMGB2	0.362991226	5.816731521	-10.4114621	5.18E-22	1.40E-20	39.19105718	nosig
TMEM232	0.452470904	5.102452777	-10.41068582	5.21E-22	1.41E-20	39.18506174	nosig
PCOLCE2	0.459864418	7.334695647	-10.40770097	5.34E-22	1.44E-20	39.16201083	nosig
DDX39A	-0.24548755	5.338438675	10.40200451	5.58E-22	1.50E-20	39.11802809	nosig
USP22	0.199672611	8.71741396	-10.39731253	5.79E-22	1.55E-20	39.08180977	nosig
ANP32E	0.350105315	6.075518752	-10.39511969	5.89E-22	1.58E-20	39.06488552	nosig
HEG1	0.289827287	9.729243633	-10.39391127	5.94E-22	1.59E-20	39.05555975	nosig
ALDH9A1	0.245902848	7.841764851	-10.39241527	6.01E-22	1.61E-20	39.04401535	nosig
HMG20A	0.217525522	7.73095458	-10.39214458	6.03E-22	1.61E-20	39.04192656	nosig
TMEM265	-0.233458702	7.779413781	10.38806319	6.22E-22	1.66E-20	39.01043559	nosig
ARRDC4	-0.649449323	7.294015232	10.38456493	6.39E-22	1.70E-20	38.98344869	nosig
MYLIP	0.305939844	6.985294765	-10.3822573	6.51E-22	1.73E-20	38.96564919	nosig
VASP	-0.341561998	6.391237486	10.37865079	6.70E-22	1.78E-20	38.93783485	nosig
KCNK3	-0.422527635	5.539979963	10.37638872	6.82E-22	1.81E-20	38.92039157	nosig
GFM2	0.289274613	7.503940191	-10.37371529	6.96E-22	1.84E-20	38.89977868	nosig
MT1X	-0.810975166	9.176053456	10.36826902	7.26E-22	1.92E-20	38.85779429	down
FOXJ2	-0.202255168	7.57058134	10.36235185	7.60E-22	2.01E-20	38.81219206	nosig
MTHFD2	-0.563335666	7.639495246	10.36101558	7.68E-22	2.03E-20	38.80189544	nosig
BRMS1	-0.306659281	5.380905534	10.35737325	7.91E-22	2.08E-20	38.77383298	nosig
IGSF10	0.823167867	5.197500944	-10.35283946	8.19E-22	2.15E-20	38.73890895	up
PTPRG	-0.255028835	7.868164098	10.34832917	8.48E-22	2.23E-20	38.70417336	nosig
CEBPB	-0.574100169	8.104369031	10.34601351	8.64E-22	2.27E-20	38.68634235	nosig
BCL2L13	-0.268381813	8.417696184	10.34556947	8.67E-22	2.27E-20	38.68292339	nosig
CCL5	0.674592713	5.51487651	-10.3406885	9.00E-22	2.36E-20	38.64534631	nosig
PSME4	-0.293998567	9.295062513	10.33736005	9.24E-22	2.42E-20	38.61972653	nosig
IGF2BP2	-0.340520028	6.50835275	10.33701777	9.26E-22	2.42E-20	38.61709217	nosig
SLC36A1	-0.423790433	6.297477137	10.33291281	9.57E-22	2.49E-20	38.58550158	nosig
APLP1	0.416571052	5.893213985	-10.33218425	9.62E-22	2.50E-20	38.5798954	nosig
CGNL1	0.619244981	6.373780952	-10.3310148	9.71E-22	2.52E-20	38.57089715	nosig
R3HDM4	-0.250172899	6.262401841	10.32613863	1.01E-21	2.62E-20	38.53338286	nosig
EPHB4	-0.29123906	6.903065304	10.32100849	1.05E-21	2.72E-20	38.49392416	nosig
LANCL1	0.292107623	8.564211223	-10.31881376	1.07E-21	2.77E-20	38.47704625	nosig
SPTSSA	-0.268401015	5.745219343	10.31718044	1.08E-21	2.80E-20	38.46448681	nosig
SELENOO	-0.183986688	7.070377511	10.30632001	1.18E-21	3.04E-20	38.38100032	nosig
KCNMB2	0.554962799	4.927514517	-10.29827103	1.25E-21	3.23E-20	38.31915411	nosig
C1QTNF3	0.45446431	4.873699037	-10.2905927	1.33E-21	3.43E-20	38.26017797	nosig
PIWIL4	0.316857461	4.806054165	-10.28676224	1.37E-21	3.53E-20	38.23076488	nosig
RGS4	0.86970987	4.900249801	-10.28473529	1.39E-21	3.58E-20	38.21520272	up
RHOG	-0.252903598	7.662676324	10.28283797	1.41E-21	3.63E-20	38.20063715	nosig
GSTM5	0.749608093	5.78038318	-10.28128468	1.43E-21	3.66E-20	38.18871361	up
MX1	0.511301313	5.812811167	-10.27993359	1.44E-21	3.70E-20	38.17834299	nosig
ADAM20	0.320091022	5.112390425	-10.27138822	1.54E-21	3.95E-20	38.11276645	nosig
NME1	-0.487027542	7.13888214	10.27127011	1.54E-21	3.95E-20	38.11186032	nosig
HDGF	-0.205855654	9.205826076	10.26850181	1.58E-21	4.03E-20	38.0906225	nosig
TEN1	-0.247416545	6.116296484	10.26758455	1.59E-21	4.05E-20	38.08358611	nosig
OSGIN1	-0.29237792	5.208356607	10.26614594	1.61E-21	4.09E-20	38.07255098	nosig
DNAAF9	0.270430107	8.13420027	-10.26503589	1.62E-21	4.12E-20	38.06403667	nosig
THYN1	0.244668396	6.994484169	-10.2570602	1.73E-21	4.38E-20	38.00287504	nosig
MIR208A	-1.188688382	4.825294095	10.25180867	1.80E-21	4.55E-20	37.96261647	down
MDFIC	0.283693032	7.487358928	-10.24719579	1.86E-21	4.71E-20	37.92726229	nosig
NUP62CL	0.26720918	3.503015133	-10.24405104	1.91E-21	4.82E-20	37.90316472	nosig
MTA2	-0.231837402	7.328011362	10.24190538	1.94E-21	4.90E-20	37.8867251	nosig
LEFTY2	0.325362707	6.188316077	-10.2408094	1.96E-21	4.93E-20	37.87832862	nosig
ILRUN	-0.321712348	8.637804613	10.239184	1.98E-21	4.99E-20	37.86587692	nosig
DYNC2LI1	0.256390879	4.971056599	-10.23570677	2.04E-21	5.12E-20	37.83924222	nosig
INKA2	-0.378134809	5.781261225	10.23471272	2.05E-21	5.15E-20	37.83162885	nosig
ABCB6	-0.320428695	5.384031605	10.23315597	2.08E-21	5.21E-20	37.81970656	nosig
TAF1	0.175236019	7.135647926	-10.22809113	2.16E-21	5.41E-20	37.78092409	nosig
JAK2	0.54419482	8.133063742	-10.22586198	2.20E-21	5.50E-20	37.76385809	nosig
ZBED4	-0.308078084	5.688356091	10.2195828	2.31E-21	5.77E-20	37.71579567	nosig
NUDT4	-0.329715787	11.06301743	10.21751101	2.34E-21	5.85E-20	37.69994084	nosig
CCR1	-0.738613709	4.824514128	10.21677236	2.36E-21	5.88E-20	37.6942886	down
SPG11	0.213172305	7.707714262	-10.21391736	2.41E-21	6.00E-20	37.67244357	nosig
LSM12	-0.154059203	9.729655053	10.21216747	2.44E-21	6.08E-20	37.65905581	nosig
CLIP1	-0.277620044	8.525297672	10.21181745	2.45E-21	6.09E-20	37.65637804	nosig
MSANTD3	-0.366093218	7.302749454	10.20540506	2.57E-21	6.39E-20	37.60732983	nosig
B4GALT3	-0.252317491	7.163425314	10.20272909	2.63E-21	6.51E-20	37.58686598	nosig
TRIM22	0.503827399	6.481447942	-10.20218018	2.64E-21	6.53E-20	37.58266867	nosig
ALDH1A2	0.426690442	5.458251704	-10.20101048	2.66E-21	6.58E-20	37.57372475	nosig
FAM50A	-0.252840372	8.198732601	10.19676701	2.75E-21	6.80E-20	37.54128202	nosig
CFL1	-0.309853308	9.889814144	10.19621231	2.76E-21	6.82E-20	37.53704167	nosig
GATM	0.741616427	8.010585207	-10.19416975	2.81E-21	6.92E-20	37.5214284	up
LRRC1	0.401206011	5.503092257	-10.19157703	2.87E-21	7.05E-20	37.50161206	nosig
WDR5	-0.209112765	6.768148497	10.18765713	2.95E-21	7.26E-20	37.47165679	nosig
COLGALT2	0.426015876	6.032830025	-10.18670435	2.98E-21	7.30E-20	37.46437665	nosig
RAMP1	-0.456199077	6.890205765	10.1840099	3.04E-21	7.45E-20	37.44379044	nosig
GNB3	0.505401954	6.193619971	-10.17968722	3.14E-21	7.69E-20	37.4107698	nosig
CCNG1	-0.305473007	9.467884769	10.17876798	3.16E-21	7.73E-20	37.40374873	nosig
BBS12	-0.506665194	4.997229589	10.17814354	3.18E-21	7.76E-20	37.39897947	nosig
BCL3	-0.580886656	6.733820974	10.17721397	3.20E-21	7.81E-20	37.39187997	nosig
GUCD1	-0.327332238	8.391011953	10.16676003	3.47E-21	8.46E-20	37.31206197	nosig
SH3PXD2B	-0.608422219	6.641443127	10.16609191	3.49E-21	8.49E-20	37.30696219	nosig
ZNF577	0.370815625	6.653244037	-10.16455927	3.53E-21	8.58E-20	37.29526399	nosig
FARSA	-0.198697537	7.804283476	10.16378873	3.55E-21	8.62E-20	37.289383	nosig
SHISA3	-0.883842689	6.402446133	10.16162582	3.61E-21	8.76E-20	37.27287631	down
ZNF594	0.371029012	6.527348221	-10.15899467	3.69E-21	8.92E-20	37.25279857	nosig
C22orf46P	0.31578721	5.679295809	-10.15540262	3.79E-21	9.16E-20	37.22539256	nosig
DENND4B	-0.181432517	7.121509506	10.15407995	3.83E-21	9.23E-20	37.21530238	nosig
MOXD1	0.693151619	6.005015292	-10.15402813	3.83E-21	9.23E-20	37.21490706	nosig
MSS51	0.699119218	6.159796973	-10.15396744	3.83E-21	9.23E-20	37.2144441	nosig
CDH23	0.422803038	5.965770605	-10.1454824	4.09E-21	9.85E-20	37.14973042	nosig
DPP3	-0.364111304	6.430132965	10.13962543	4.28E-21	1.03E-19	37.10507653	nosig
SLC25A19	-0.335478999	5.526081579	10.13684935	4.37E-21	1.05E-19	37.08391599	nosig
SCAP	-0.211212267	7.067763224	10.13292554	4.51E-21	1.08E-19	37.05401199	nosig
CLASP1	0.239012113	9.589541999	-10.12039079	4.97E-21	1.19E-19	36.95852194	nosig
SRPX	-0.430165914	8.805175866	10.11857164	5.04E-21	1.20E-19	36.94466857	nosig
RHNO1	0.296692813	6.524526375	-10.11610031	5.13E-21	1.23E-19	36.92585064	nosig
HIP1R	-0.251733478	5.63851152	10.11459512	5.19E-21	1.24E-19	36.91439055	nosig
TTLL7	0.519057297	6.365907744	-10.1120759	5.29E-21	1.26E-19	36.89521189	nosig
INTS2	0.254523525	7.121303581	-10.11031937	5.37E-21	1.28E-19	36.88184092	nosig
SLC38A2	-0.399310569	9.984740417	10.10503201	5.59E-21	1.33E-19	36.84159992	nosig
RNF20	0.263947656	7.282812968	-10.10146937	5.74E-21	1.36E-19	36.81449139	nosig
TM7SF3	0.269438226	7.724169441	-10.10122493	5.76E-21	1.37E-19	36.81263159	nosig
COL24A1	0.286247887	4.441261956	-10.09712036	5.94E-21	1.41E-19	36.78140594	nosig
GPAT3	0.500275262	7.361981334	-10.09482067	6.05E-21	1.43E-19	36.7639138	nosig
BRCA1	0.327496028	4.998402102	-10.09064959	6.24E-21	1.48E-19	36.73219235	nosig
TCF4	0.249102075	9.285608557	-10.08839226	6.35E-21	1.50E-19	36.71502802	nosig
DPP9	-0.256774148	7.400518467	10.08800061	6.37E-21	1.50E-19	36.71205018	nosig
SLC10A3	-0.215463537	5.991207996	10.08267408	6.64E-21	1.56E-19	36.67155657	nosig
BYSL	-0.384369933	5.586230484	10.0778658	6.89E-21	1.62E-19	36.63501226	nosig
MGST1	-1.140145848	7.200847652	10.07681428	6.95E-21	1.63E-19	36.62702152	down
DPYSL3	0.538243156	6.918818857	-10.07402071	7.10E-21	1.67E-19	36.60579483	nosig
CHUK	-0.271434006	6.682719572	10.06925802	7.36E-21	1.73E-19	36.56961271	nosig
TMEM165	-0.33759039	8.452527104	10.06761906	7.45E-21	1.75E-19	36.55716363	nosig
PRDM1	0.531410722	5.292365543	-10.06135778	7.82E-21	1.83E-19	36.50961408	nosig
RIGI	0.390161411	6.403901304	-10.06080309	7.86E-21	1.84E-19	36.50540233	nosig
EPC1	0.179220166	7.231517226	-10.06043217	7.88E-21	1.84E-19	36.50258606	nosig
ITGBL1	0.664250779	5.682741266	-10.05461433	8.24E-21	1.92E-19	36.45841966	nosig
SRBD1	0.248779517	6.975776901	-10.04872772	8.62E-21	2.01E-19	36.41374449	nosig
RRP36	-0.284488154	5.822836549	10.04315095	9.00E-21	2.09E-19	36.37143322	nosig
FZD5	-0.285931786	5.881986567	10.04270295	9.03E-21	2.10E-19	36.36803471	nosig
TRAPPC3	-0.217620221	8.022603231	10.04110897	9.14E-21	2.12E-19	36.35594355	nosig
SSC5D	0.244546362	5.110455915	-10.03715351	9.42E-21	2.18E-19	36.32594365	nosig
CDK2AP2	-0.410552378	6.730434526	10.03545383	9.55E-21	2.21E-19	36.31305439	nosig
THOC6	-0.298133175	6.898235794	10.03456674	9.61E-21	2.22E-19	36.30632771	nosig
TNFRSF1A	-0.408961599	7.658177565	10.03292737	9.73E-21	2.25E-19	36.29389748	nosig
GLRX2	-0.293423741	5.560445081	10.02812564	1.01E-20	2.33E-19	36.25749509	nosig
CETN2	0.241704783	8.270779043	-10.02594152	1.03E-20	2.37E-19	36.24094	nosig
TCEA2	0.311206999	6.940451522	-10.02350006	1.05E-20	2.41E-19	36.22243652	nosig
AASS	-0.435797503	8.456680182	10.01596487	1.11E-20	2.55E-19	36.16534309	nosig
PLTP	-0.747211478	8.683414027	10.01420023	1.12E-20	2.58E-19	36.15197572	down
BOD1L1	0.183008569	7.043673258	-10.01081514	1.15E-20	2.64E-19	36.12633677	nosig
MFHAS1	-0.281314979	6.8821007	10.00839284	1.17E-20	2.69E-19	36.10799276	nosig
ZNF518A	0.253841768	6.633384637	-10.00570585	1.20E-20	2.74E-19	36.08764692	nosig
JMJD1C	0.225965636	8.221717574	-10.00437417	1.21E-20	2.77E-19	36.07756447	nosig
RCC1	-0.365393053	5.122490185	10.00227492	1.23E-20	2.81E-19	36.06167211	nosig
BAZ2B	0.216189707	7.483849472	-9.999073375	1.26E-20	2.88E-19	36.03743801	nosig
PLEKHA2	0.314331241	9.030861569	-9.994773797	1.30E-20	2.97E-19	36.00489868	nosig
IRX4	-0.324749173	5.439225097	9.994707677	1.30E-20	2.97E-19	36.00439834	nosig
ZNF493	0.311532789	6.496531922	-9.994586948	1.31E-20	2.97E-19	36.00348477	nosig
UFL1	0.215769498	7.840919463	-9.993684015	1.32E-20	2.98E-19	35.99665233	nosig
TMEM183A	-0.264889935	7.969953197	9.992285174	1.33E-20	3.01E-19	35.98606801	nosig
CCM2	-0.225356072	6.16747906	9.989283845	1.36E-20	3.08E-19	35.96336107	nosig
COASY	-0.211803688	6.013069777	9.985830629	1.40E-20	3.16E-19	35.93723966	nosig
AUP1	-0.233892849	7.765674355	9.982786359	1.43E-20	3.23E-19	35.91421554	nosig
CRHBP	0.584703283	5.030205115	-9.982060568	1.44E-20	3.24E-19	35.90872685	nosig
SMIM12	-0.236087555	6.440462457	9.981428397	1.44E-20	3.26E-19	35.90394632	nosig
PCNT	-0.456665108	6.785585863	9.979804567	1.46E-20	3.29E-19	35.89166747	nosig
PDGFRB	-0.443208952	8.373502108	9.9780747	1.48E-20	3.33E-19	35.87858795	nosig
ZNF83	0.343896456	6.295773914	-9.974181136	1.53E-20	3.43E-19	35.84915301	nosig
COL15A1	0.484406172	7.635042378	-9.973064035	1.54E-20	3.46E-19	35.84070894	nosig
UAP1	-0.416644527	7.896801934	9.965425507	1.63E-20	3.66E-19	35.78298307	nosig
GSPT1	-0.201710463	9.269442592	9.959843909	1.70E-20	3.82E-19	35.74081632	nosig
UBIAD1	-0.247292806	7.014984649	9.959240025	1.71E-20	3.83E-19	35.73625495	nosig
MAPKAPK2	-0.218004991	8.663444745	9.957405009	1.74E-20	3.88E-19	35.72239524	nosig
CATSPERB	-0.387786757	3.426447569	9.954711028	1.77E-20	3.96E-19	35.70205025	nosig
SETD1A	-0.156312092	5.958454227	9.952972389	1.80E-20	4.00E-19	35.68892153	nosig
HAPLN1	1.017138376	4.22990307	-9.948976712	1.85E-20	4.12E-19	35.6587541	up
H19	-0.365485986	10.63022099	9.947475917	1.87E-20	4.17E-19	35.64742469	nosig
RAF1	-0.184525925	9.554330417	9.944830941	1.91E-20	4.25E-19	35.62746011	nosig
PLOD1	-0.269860397	7.988567126	9.943331535	1.93E-20	4.29E-19	35.61614364	nosig
ESRRA	-0.310234028	6.967896369	9.9404847	1.98E-20	4.38E-19	35.59466015	nosig
VPS8	0.400789722	7.918620769	-9.937724904	2.02E-20	4.47E-19	35.57383656	nosig
CACNA2D2	0.369802496	5.031920547	-9.936188571	2.04E-20	4.52E-19	35.56224571	nosig
JAM3	0.277275916	7.904370148	-9.933928055	2.08E-20	4.59E-19	35.54519296	nosig
UNC80	0.361303197	4.367580268	-9.925449255	2.22E-20	4.89E-19	35.48124907	nosig
GPSM2	-0.640750462	4.746999354	9.922327044	2.27E-20	5.00E-19	35.4577097	nosig
SEPTIN8	0.211374842	7.5981281	-9.915805063	2.39E-20	5.25E-19	35.40855081	nosig
C4orf36	0.272442932	3.750875191	-9.915132472	2.40E-20	5.28E-19	35.40348217	nosig
KLF3	-0.283201695	8.000465604	9.908325932	2.53E-20	5.55E-19	35.35219824	nosig
BBS4	0.302218177	6.186664326	-9.906756356	2.56E-20	5.61E-19	35.34037486	nosig
P3H3	0.232543002	5.142948744	-9.906261884	2.57E-20	5.63E-19	35.33665029	nosig
ZSCAN30	0.245142872	4.795535258	-9.904280271	2.60E-20	5.71E-19	35.32172488	nosig
SMIM30	0.38755755	8.231078218	-9.901398753	2.66E-20	5.83E-19	35.30002423	nosig
GAS8	0.355731796	7.256937633	-9.900325695	2.68E-20	5.87E-19	35.29194389	nosig
AKAP11	0.24894328	7.636071379	-9.895109209	2.79E-20	6.10E-19	35.25266926	nosig
KIDINS220	0.267269898	8.749501423	-9.892390034	2.85E-20	6.22E-19	35.23220104	nosig
ZNF135	0.2571936	6.029050774	-9.889920287	2.91E-20	6.33E-19	35.21361291	nosig
SGPP2	-0.984918259	6.284109614	9.884762983	3.02E-20	6.58E-19	35.17480515	down
HMGCL	0.297947286	6.223682147	-9.884517855	3.03E-20	6.58E-19	35.17296087	nosig
CD276	-0.325310859	6.376107855	9.884283581	3.03E-20	6.59E-19	35.17119828	nosig
CAPRIN1	0.113049371	9.678092554	-9.883939313	3.04E-20	6.60E-19	35.16860817	nosig
MIOS	-0.232219718	7.213296038	9.882573784	3.07E-20	6.66E-19	35.15833504	nosig
FXR2	-0.233347195	8.782980646	9.881367135	3.10E-20	6.71E-19	35.14925782	nosig
ZMPSTE24	-0.294634516	8.73096406	9.879985916	3.13E-20	6.78E-19	35.13886808	nosig
RHOD	-0.424703872	7.608911154	9.879060221	3.16E-20	6.82E-19	35.13190528	nosig
FTO	0.191114794	8.373118734	-9.871458757	3.35E-20	7.22E-19	35.07474232	nosig
DOCK1	0.224307967	7.40698396	-9.867141197	3.46E-20	7.45E-19	35.04228458	nosig
HEXA	0.289082846	7.278888259	-9.866978197	3.46E-20	7.45E-19	35.04105936	nosig
RPS2	-0.267317707	10.04986373	9.865883652	3.49E-20	7.51E-19	35.03283225	nosig
LETM1	-0.227931399	7.006056634	9.865032038	3.51E-20	7.55E-19	35.02643145	nosig
IVD	0.316864942	7.665969147	-9.86349902	3.55E-20	7.63E-19	35.01490991	nosig
NREP	0.63617615	8.200287932	-9.858484967	3.69E-20	7.91E-19	34.97723287	nosig
OSBP2	0.355893394	5.443499793	-9.858318024	3.70E-20	7.91E-19	34.97597859	nosig
ZNF404	0.356392578	5.064106936	-9.858257483	3.70E-20	7.91E-19	34.97552373	nosig
OCRL	-0.204753755	7.104712071	9.855977307	3.76E-20	8.04E-19	34.95839337	nosig
IFT80	0.31992158	6.58318196	-9.854256158	3.81E-20	8.14E-19	34.94546421	nosig
PODN	0.663719581	8.053523439	-9.850956318	3.91E-20	8.33E-19	34.92067936	nosig
CARF	0.377545233	6.113369455	-9.850852572	3.91E-20	8.33E-19	34.9199002	nosig
NCLN	-0.269695254	6.097509311	9.850210384	3.93E-20	8.37E-19	34.91507731	nosig
MPV17L2	-0.310189469	7.216602621	9.849628322	3.95E-20	8.39E-19	34.91070611	nosig
CCDC191	0.264233761	3.917086387	-9.848608466	3.98E-20	8.45E-19	34.90304747	nosig
PPIP5K1	0.252522658	6.930550345	-9.847833494	4.00E-20	8.49E-19	34.89722808	nosig
ENAM	0.733353002	6.430935048	-9.847135549	4.03E-20	8.53E-19	34.8919873	up
NPAS2	-0.381558948	8.932102078	9.84060044	4.23E-20	8.95E-19	34.8429255	nosig
ZC3H12B	0.31300713	3.712295584	-9.835092301	4.41E-20	9.33E-19	34.80158692	nosig
ARPC4	-0.272311498	7.247566159	9.829673782	4.60E-20	9.71E-19	34.76093287	nosig
YKT6	-0.268724918	7.718412544	9.827788831	4.66E-20	9.84E-19	34.74679323	nosig
BEX1	0.768994602	5.284695977	-9.824414836	4.78E-20	1.01E-18	34.72148736	up
IMPDH1	-0.210087846	6.121002282	9.818961848	4.99E-20	1.05E-18	34.68059818	nosig
ATAD3A	-0.230375485	6.21295349	9.817523054	5.04E-20	1.06E-18	34.66981141	nosig
CBS	-0.527114822	5.933456158	9.809076459	5.38E-20	1.13E-18	34.60650331	nosig
MOAP1	0.321330762	7.292072581	-9.808615855	5.39E-20	1.13E-18	34.60305186	nosig
MYBL1	0.481835616	6.318299783	-9.8081959	5.41E-20	1.13E-18	34.59990509	nosig
GUSBP4	0.181309425	6.096312208	-9.80742269	5.44E-20	1.14E-18	34.59411151	nosig
PDGFC	0.271011075	6.348803796	-9.805781213	5.51E-20	1.15E-18	34.58181292	nosig
DDX6	0.230695261	9.070376252	-9.805702628	5.51E-20	1.15E-18	34.58122416	nosig
DPH3	-0.254584753	7.568188606	9.804139046	5.58E-20	1.16E-18	34.56951025	nosig
NCKAP1	-0.19180441	9.547767743	9.804011021	5.59E-20	1.16E-18	34.56855117	nosig
CX3CR1	0.53777266	4.330424313	-9.802829525	5.64E-20	1.17E-18	34.55970046	nosig
TCOF1	-0.171164175	5.921224436	9.800154961	5.75E-20	1.20E-18	34.5396671	nosig
TMEM183BP	-0.242328748	7.856186767	9.790261498	6.20E-20	1.29E-18	34.46558702	nosig
TFPI	-0.444463959	7.11089902	9.790143124	6.21E-20	1.29E-18	34.4647009	nosig
SHKBP1	-0.277339349	6.474562013	9.789755016	6.22E-20	1.29E-18	34.46179567	nosig
PEX1	0.280432019	7.626794495	-9.788773923	6.27E-20	1.30E-18	34.45445182	nosig
IFI44	0.477743193	5.982550453	-9.788051853	6.30E-20	1.31E-18	34.44904711	nosig
GAB3	0.407647898	7.569423016	-9.787323129	6.34E-20	1.31E-18	34.44359281	nosig
EMP2	-0.249711999	8.812340781	9.785536592	6.43E-20	1.33E-18	34.43022197	nosig
LYPLAL1	0.43563229	6.89494775	-9.784801636	6.46E-20	1.33E-18	34.42472178	nosig
PTRH2	-0.307723505	5.574943572	9.782686374	6.57E-20	1.35E-18	34.408893	nosig
ATP6V1C2	-0.460611106	4.26547422	9.781864168	6.61E-20	1.36E-18	34.40274082	nosig
TIMP1	-0.809677991	9.956542678	9.779186928	6.74E-20	1.39E-18	34.3827102	down
POLD4	-0.251349804	7.370910987	9.775848913	6.92E-20	1.42E-18	34.35773986	nosig
NACC2	-0.269450668	7.241912186	9.773325091	7.05E-20	1.45E-18	34.33886317	nosig
ZKSCAN1	0.193584414	6.122350641	-9.773120476	7.06E-20	1.45E-18	34.33733289	nosig
IPP	0.418292586	7.133539397	-9.772031732	7.12E-20	1.46E-18	34.32919063	nosig
VPS35L	0.200650866	7.143024071	-9.769655228	7.25E-20	1.48E-18	34.31141942	nosig
SLC5A6	-0.363647198	5.577627692	9.76483409	7.52E-20	1.54E-18	34.27537459	nosig
GOLGA8J	0.23523126	5.718940809	-9.764730865	7.52E-20	1.54E-18	34.27460295	nosig
LTBP1	0.299944223	9.209516755	-9.756257061	8.02E-20	1.64E-18	34.21127262	nosig
MICALL1	-0.208813223	5.750280966	9.751559629	8.31E-20	1.69E-18	34.17617824	nosig
NIN	0.261581568	7.138266562	-9.745352463	8.71E-20	1.77E-18	34.12981852	nosig
COG6	0.275648197	7.557283153	-9.741897619	8.94E-20	1.82E-18	34.104022	nosig
AKAP13	0.251672022	9.633195017	-9.730822361	9.72E-20	1.98E-18	34.02135861	nosig
PHC3	0.170516659	9.383151819	-9.721319017	1.04E-19	2.12E-18	33.95046777	nosig
SIGLEC16	-0.404264976	4.525883374	9.720997812	1.05E-19	2.12E-18	33.94807236	nosig
TMEM150A	-0.21664446	6.34609227	9.716206572	1.09E-19	2.20E-18	33.91234649	nosig
SLC25A27	0.341890669	7.085586982	-9.71321828	1.11E-19	2.25E-18	33.89006907	nosig
WLS	0.292712237	8.898029831	-9.71050472	1.13E-19	2.29E-18	33.86984294	nosig
ZFP14	0.325262592	3.986197228	-9.710478126	1.13E-19	2.29E-18	33.86964474	nosig
RELA	-0.20479548	6.638197487	9.709022035	1.15E-19	2.31E-18	33.8587927	nosig
GRAMD1A	-0.272573271	6.785967827	9.708689388	1.15E-19	2.32E-18	33.85631365	nosig
SLCO4C1	0.364433855	3.346208771	-9.704298842	1.19E-19	2.39E-18	33.82359744	nosig
S100A16	-0.342425586	7.385771501	9.704269011	1.19E-19	2.39E-18	33.82337518	nosig
DERL1	-0.298290337	9.399891461	9.703442991	1.20E-19	2.40E-18	33.81722098	nosig
MLF2	-0.170750523	9.836767647	9.703394849	1.20E-19	2.40E-18	33.81686231	nosig
ING4	0.262479643	7.054562345	-9.703165865	1.20E-19	2.40E-18	33.81515633	nosig
MIR99A	0.568965752	5.460922838	-9.69957663	1.23E-19	2.47E-18	33.78841868	nosig
ATOSB	-0.250883757	6.62041179	9.699146687	1.24E-19	2.47E-18	33.78521622	nosig
EMC6	-0.256342939	6.016761574	9.697281212	1.25E-19	2.51E-18	33.77132198	nosig
ECT2	-0.333708012	4.933159571	9.695356482	1.27E-19	2.54E-18	33.7569879	nosig
MCRS1	-0.244276563	7.791459028	9.694970168	1.27E-19	2.54E-18	33.75411108	nosig
PKD2	0.265162941	7.36913058	-9.694939007	1.28E-19	2.54E-18	33.75387903	nosig
MDK	0.320394988	5.209229908	-9.694267131	1.28E-19	2.55E-18	33.74887584	nosig
ABHD5	-0.400317909	8.631537011	9.692016261	1.30E-19	2.59E-18	33.73211585	nosig
LTBP2	0.838134033	8.118538292	-9.683510054	1.39E-19	2.76E-18	33.66879752	up
NAAA	0.344358116	7.009839051	-9.682679364	1.40E-19	2.78E-18	33.66261565	nosig
F8	-0.466816917	8.944910377	9.682173057	1.40E-19	2.79E-18	33.65884793	nosig
SCAMP5	0.344438268	5.104566918	-9.679979407	1.43E-19	2.83E-18	33.64252495	nosig
UBE2H	0.300187736	9.158007934	-9.678060201	1.45E-19	2.87E-18	33.62824575	nosig
KLRD1	0.407865768	3.897763943	-9.677649185	1.45E-19	2.87E-18	33.62518792	nosig
BBS10	0.278691539	6.530567596	-9.66642488	1.58E-19	3.12E-18	33.54170978	nosig
EHHADH	0.459060447	6.044088364	-9.666340065	1.58E-19	3.12E-18	33.54107919	nosig
GBGT1	-0.298468766	5.696922013	9.665566269	1.59E-19	3.14E-18	33.53532622	nosig
ATP8B1	0.36484225	6.677313881	-9.664476675	1.60E-19	3.16E-18	33.52722578	nosig
ATP8A1	0.438926386	7.410374106	-9.664178902	1.61E-19	3.16E-18	33.52501212	nosig
H1-0	-0.385571377	8.591275863	9.662489749	1.63E-19	3.20E-18	33.51245554	nosig
CBFA2T2	0.226656461	5.711302141	-9.656626056	1.70E-19	3.34E-18	33.46887608	nosig
C21orf91	0.339745004	5.802705257	-9.655843291	1.71E-19	3.36E-18	33.46305959	nosig
GALNT15	-0.898809013	6.139296701	9.652464649	1.76E-19	3.44E-18	33.43795683	down
SEPHS2	-0.188378533	6.36211775	9.6523287	1.76E-19	3.44E-18	33.43694685	nosig
POLE3	-0.214102532	6.765669266	9.650894553	1.78E-19	3.48E-18	33.42629289	nosig
MANEA	-0.332135763	7.018048526	9.647838294	1.82E-19	3.55E-18	33.40359148	nosig
HMCN1	0.540864223	6.077059007	-9.641315062	1.91E-19	3.73E-18	33.35515095	nosig
DEXI	-0.307541909	7.612581877	9.639961957	1.93E-19	3.76E-18	33.34510522	nosig
TSPYL2	-0.45842165	7.369108469	9.639696852	1.93E-19	3.77E-18	33.34313712	nosig
SNAPC2	-0.214929415	5.850094738	9.638978814	1.94E-19	3.78E-18	33.33780665	nosig
NPC1	-0.396192695	7.050934829	9.638572091	1.95E-19	3.79E-18	33.33478737	nosig
COA5	0.265166544	6.435591136	-9.636794731	1.98E-19	3.84E-18	33.32159408	nosig
CTDSP1	-0.161187491	7.703580179	9.632349152	2.04E-19	3.97E-18	33.28860045	nosig
RAB5C	-0.270454729	9.728235205	9.63136229	2.06E-19	3.99E-18	33.2812774	nosig
FBLIM1	-0.220065303	6.140193529	9.629281105	2.09E-19	4.05E-18	33.26583522	nosig
SAMD12	0.58986695	6.300628741	-9.623696576	2.18E-19	4.22E-18	33.22440754	nosig
FLAD1	-0.174163443	5.85820313	9.619914132	2.24E-19	4.34E-18	33.19635567	nosig
ITGA3	-0.474427174	6.662716322	9.609498249	2.43E-19	4.69E-18	33.11913899	nosig
CRY2	0.31787368	7.920071256	-9.608842633	2.44E-19	4.71E-18	33.11428019	nosig
PTPN21	0.29697497	8.176472457	-9.606192964	2.49E-19	4.80E-18	33.09464523	nosig
LINC01011	0.224628439	5.357945506	-9.605876096	2.49E-19	4.80E-18	33.09229732	nosig
DSC1	0.993351163	6.598613354	-9.604714041	2.51E-19	4.84E-18	33.08368717	up
PSIP1	0.252713092	6.388745651	-9.599539746	2.61E-19	5.03E-18	33.04535558	nosig
MBD5	0.231232925	7.132101291	-9.599119403	2.62E-19	5.04E-18	33.04224214	nosig
PI15	-0.980523504	3.755976525	9.591599212	2.77E-19	5.32E-18	32.98655335	down
GNB2	-0.195657384	7.737473489	9.590215129	2.80E-19	5.38E-18	32.97630648	nosig
ADGRF5	-0.34380605	9.091209548	9.589893177	2.81E-19	5.38E-18	32.97392307	nosig
CLEC16A	-0.206083236	8.154364326	9.586752511	2.88E-19	5.51E-18	32.950675	nosig
TK2	0.26494102	6.738825496	-9.586334848	2.89E-19	5.52E-18	32.94758366	nosig
EPN2	-0.268753132	7.410070586	9.585550611	2.90E-19	5.55E-18	32.9417793	nosig
BTN3A2	0.459810318	5.508877547	-9.582058574	2.98E-19	5.69E-18	32.91593693	nosig
CERS2	-0.217092853	8.725062533	9.579409184	3.04E-19	5.80E-18	32.8963339	nosig
RPN1	-0.281022969	8.558720862	9.575679996	3.13E-19	5.95E-18	32.86874638	nosig
MEDAG	-0.833411678	6.866827091	9.574706741	3.15E-19	5.99E-18	32.86154746	down
DST	0.23253656	10.00513829	-9.569794869	3.27E-19	6.21E-18	32.82522174	nosig
ZNF738	0.275527775	5.790860715	-9.569643114	3.27E-19	6.21E-18	32.8240996	nosig
TOP6BL	0.418623265	4.91612639	-9.568857016	3.29E-19	6.24E-18	32.81828701	nosig
PROM1	0.789807101	6.186862067	-9.568417238	3.30E-19	6.26E-18	32.81503531	up
MMP16	0.38531415	4.520819058	-9.567959256	3.31E-19	6.27E-18	32.81164909	nosig
REEP3	-0.288022345	8.376501863	9.564409068	3.40E-19	6.44E-18	32.7854028	nosig
HERC4	0.241912387	7.409423945	-9.563758084	3.42E-19	6.46E-18	32.7805907	nosig
CPEB3	0.336263568	6.519137938	-9.557879767	3.57E-19	6.75E-18	32.73714605	nosig
TRANK1	0.370311685	5.089756862	-9.557292611	3.59E-19	6.77E-18	32.73280738	nosig
SNCAIP	0.31554909	4.632940807	-9.554447272	3.67E-19	6.91E-18	32.71178441	nosig
NAP1L2	0.521049117	5.026596755	-9.540275348	4.08E-19	7.67E-18	32.60712537	nosig
PRR13	-0.231473961	7.116292751	9.538269616	4.14E-19	7.78E-18	32.59232002	nosig
GSTA4	0.31155122	6.751248517	-9.53800475	4.15E-19	7.79E-18	32.59036503	nosig
ARHGEF9	0.330925838	8.657966393	-9.534409935	4.26E-19	8.00E-18	32.56383451	nosig
MRPS12	-0.335353401	6.171671735	9.533114947	4.30E-19	8.07E-18	32.55427856	nosig
AGO2	-0.337011266	7.769513239	9.531787843	4.34E-19	8.14E-18	32.54448636	nosig
BICD1	0.327198271	6.642204122	-9.531067291	4.37E-19	8.18E-18	32.53917	nosig
ZRANB3	0.239391433	4.944232934	-9.529156458	4.43E-19	8.29E-18	32.52507258	nosig
GPR174	0.449542047	3.533616614	-9.52731601	4.49E-19	8.39E-18	32.51149592	nosig
UXT	-0.181688154	8.717010462	9.526713706	4.51E-19	8.42E-18	32.50705314	nosig
HMBS	-0.329711058	7.003590524	9.523128155	4.63E-19	8.64E-18	32.48060821	nosig
FMOD	0.894957674	6.873068306	-9.518058317	4.81E-19	8.97E-18	32.44322541	up
TENM3	0.380543287	5.650785749	-9.517977916	4.81E-19	8.97E-18	32.44263265	nosig
ALDH5A1	0.422748868	6.755078434	-9.516833687	4.86E-19	9.03E-18	32.43419716	nosig
HLA-DPB1	0.53824974	9.403252535	-9.512491769	5.02E-19	9.32E-18	32.40219271	nosig
POLR3H	-0.21427903	6.188713382	9.508294468	5.18E-19	9.61E-18	32.37126188	nosig
GRK6	-0.201457994	6.093528069	9.507087981	5.22E-19	9.69E-18	32.36237241	nosig
IL34	0.32019986	6.173000669	-9.506289654	5.25E-19	9.74E-18	32.35649063	nosig
SAT1	-0.512240146	9.130261446	9.501062867	5.46E-19	1.01E-17	32.31798831	nosig
GFOD1	-0.283114754	6.934035559	9.49660984	5.65E-19	1.04E-17	32.285195	nosig
STRAP	-0.201608751	8.171180832	9.494342709	5.74E-19	1.06E-17	32.26850249	nosig
ATP6AP1L	0.298793038	5.913669974	-9.494325231	5.74E-19	1.06E-17	32.26837381	nosig
TMEM147	-0.208298773	9.501343228	9.493626322	5.77E-19	1.07E-17	32.2632283	nosig
SLC52A3	-0.362523235	5.362164296	9.490592177	5.91E-19	1.09E-17	32.24089277	nosig
CTSC	-0.774363391	7.348522534	9.49021605	5.92E-19	1.09E-17	32.23812422	down
PTGFRN	0.397177715	8.708525106	-9.489624411	5.95E-19	1.09E-17	32.23376949	nosig
CTDNEP1	-0.209079933	7.439012028	9.486069017	6.11E-19	1.12E-17	32.20760333	nosig
SLFN13	0.335497615	4.704762131	-9.479799936	6.40E-19	1.18E-17	32.16147884	nosig
CSAD	0.33195353	6.391873413	-9.476199773	6.58E-19	1.21E-17	32.13499842	nosig
PRKCE	-0.232511937	6.791748205	9.470827143	6.85E-19	1.25E-17	32.09549127	nosig
BEST1	-0.422262848	5.166838638	9.469297566	6.92E-19	1.27E-17	32.08424594	nosig
ISCU	0.266101189	10.20820789	-9.466515145	7.07E-19	1.29E-17	32.06379237	nosig
CLASP2	0.26465166	8.831195566	-9.466129543	7.09E-19	1.30E-17	32.06095807	nosig
DYRK1B	0.319243478	7.06893963	-9.466006386	7.10E-19	1.30E-17	32.06005284	nosig
MAD2L2	-0.196875449	6.453770085	9.460398451	7.40E-19	1.35E-17	32.01884029	nosig
MAP1LC3B2	-0.267193668	10.08612705	9.460133439	7.41E-19	1.35E-17	32.01689306	nosig
CD14	-0.808819928	8.071054615	9.459833442	7.43E-19	1.35E-17	32.01468881	down
CREB3L1	-0.293337213	6.727561307	9.454999401	7.70E-19	1.40E-17	31.97917564	nosig
FGGY	0.320545889	6.219190616	-9.45113292	7.93E-19	1.44E-17	31.95077787	nosig
BTN3A3	0.367787255	6.147541072	-9.447803268	8.13E-19	1.48E-17	31.92632808	nosig
ZDHHC18	-0.249222351	6.953991052	9.444832799	8.31E-19	1.51E-17	31.90451983	nosig
APCDD1L	0.238604716	5.104956573	-9.441945084	8.49E-19	1.54E-17	31.8833228	nosig
IMPACT	0.261707255	7.317801542	-9.440897757	8.55E-19	1.55E-17	31.87563586	nosig
NUTF2	-0.208512312	9.169356345	9.43743215	8.78E-19	1.59E-17	31.85020319	nosig
TSPAN13	-0.377908319	7.026970369	9.435597981	8.90E-19	1.61E-17	31.83674507	nosig
TMEM53	-0.273980748	6.909641337	9.432103814	9.13E-19	1.65E-17	31.81111084	nosig
PNPLA6	-0.221819429	5.88626901	9.429376637	9.32E-19	1.68E-17	31.79110714	nosig
FRMD4B	0.485144993	7.582543631	-9.426331968	9.53E-19	1.72E-17	31.76877847	nosig
MXRA8	0.382202604	7.929729887	-9.425534733	9.59E-19	1.73E-17	31.76293246	nosig
MRPS31P5	0.297868271	4.885935171	-9.424906437	9.63E-19	1.73E-17	31.75832545	nosig
FAAP100	-0.18387282	6.303424283	9.424840196	9.64E-19	1.73E-17	31.75783974	nosig
SERTAD3	-0.317716966	5.148204186	9.423153953	9.76E-19	1.75E-17	31.74547617	nosig
KCTD7	0.262813989	6.730788702	-9.421046789	9.91E-19	1.78E-17	31.73002814	nosig
PTH1R	-0.331205921	5.945986854	9.419108712	1.01E-18	1.80E-17	31.71582141	nosig
ZNF501	0.288177217	5.147813107	-9.417069592	1.02E-18	1.83E-17	31.70087577	nosig
CENPC	0.263316359	6.734985927	-9.414709818	1.04E-18	1.86E-17	31.68358217	nosig
ZNF44	0.229287844	5.898556871	-9.41320892	1.05E-18	1.88E-17	31.6725841	nosig
EMP3	-0.456435599	7.810793958	9.409320733	1.08E-18	1.93E-17	31.64409733	nosig
UBE2J1	-0.287310422	7.798254037	9.409232401	1.08E-18	1.93E-17	31.64345024	nosig
SERPINE1	-1.497339165	6.968353154	9.405823173	1.11E-18	1.98E-17	31.6184781	down
ADAM9	-0.227081421	9.470274051	9.404044271	1.12E-18	2.00E-17	31.6054499	nosig
FAM20C	-0.311272122	7.264955686	9.403874836	1.13E-18	2.01E-17	31.60420907	nosig
SRF	-0.245012344	8.638054411	9.401655155	1.15E-18	2.04E-17	31.58795481	nosig
AZIN1	0.349430398	8.012768741	-9.401376969	1.15E-18	2.04E-17	31.58591786	nosig
ELOVL1	-0.277825466	7.905425951	9.399516103	1.16E-18	2.07E-17	31.57229301	nosig
ELL2	-0.52557986	7.932003484	9.392160952	1.23E-18	2.18E-17	31.51845497	nosig
ATP5IF1	0.327363806	7.134700142	-9.389494192	1.25E-18	2.22E-17	31.49894072	nosig
EFCAB6	0.242408724	4.20772175	-9.382901869	1.32E-18	2.33E-17	31.45071415	nosig
CARNS1	0.263250492	5.735878166	-9.377994677	1.36E-18	2.41E-17	31.4148276	nosig
SLC16A7	0.414262954	9.898747407	-9.377918776	1.37E-18	2.41E-17	31.41427261	nosig
BRD7	0.170312657	6.862109062	-9.377281036	1.37E-18	2.42E-17	31.40960957	nosig
FAM13A	0.328237432	6.72167431	-9.375831118	1.39E-18	2.45E-17	31.39900872	nosig
DDX21	-0.40660807	6.938606201	9.369391248	1.45E-18	2.57E-17	31.35193569	nosig
CDC26	-0.258600917	7.161613572	9.367348554	1.48E-18	2.60E-17	31.33700816	nosig
SERPINI1	0.415981749	4.906611518	-9.366162073	1.49E-18	2.62E-17	31.32833848	nosig
TMEM14A	0.330707377	6.208537727	-9.358278159	1.58E-18	2.78E-17	31.27074593	nosig
KLF13	-0.233703555	7.380143421	9.355944791	1.61E-18	2.82E-17	31.25370575	nosig
CD63	-0.288206393	8.874662662	9.354941595	1.62E-18	2.84E-17	31.24638031	nosig
MINDY3	0.196114927	6.578276803	-9.354264887	1.63E-18	2.85E-17	31.24143918	nosig
NIPA2	-0.30168897	7.10546429	9.353481913	1.64E-18	2.87E-17	31.23572236	nosig
ZBTB20	0.207713345	8.856262172	-9.351348669	1.66E-18	2.91E-17	31.22014805	nosig
PARP8	0.34837057	5.861404677	-9.345197806	1.74E-18	3.04E-17	31.17525324	nosig
CCNG2	0.349602255	6.070523678	-9.34378922	1.76E-18	3.07E-17	31.16497439	nosig
ICAM2	-0.306555674	7.962615076	9.343655882	1.76E-18	3.07E-17	31.16400143	nosig
ACADSB	0.387511326	7.969301677	-9.343072616	1.77E-18	3.08E-17	31.15974547	nosig
RUSF1	0.206775451	6.565167318	-9.341955484	1.78E-18	3.11E-17	31.15159441	nosig
PRKRA	-0.171610116	8.044376968	9.341679001	1.79E-18	3.11E-17	31.14957716	nosig
CACNA1H	-0.327448435	5.59462934	9.340851576	1.80E-18	3.13E-17	31.14354038	nosig
TLR3	0.397468388	6.580875566	-9.337488951	1.84E-18	3.20E-17	31.11901024	nosig
IMPA2	-0.340056101	5.998114596	9.33635785	1.86E-18	3.23E-17	31.11076005	nosig
PPIL4	0.201266773	6.841228357	-9.334415004	1.88E-18	3.27E-17	31.09659035	nosig
OGA	0.263420441	8.522753865	-9.331644972	1.92E-18	3.34E-17	31.07639063	nosig
MARCKS	0.317755627	6.837118423	-9.329723822	1.95E-18	3.38E-17	31.06238314	nosig
AKT1S1	-0.180281906	6.600250448	9.32822596	1.97E-18	3.42E-17	31.05146306	nosig
EIF3B	-0.261490806	7.521332637	9.327209837	1.99E-18	3.44E-17	31.04405564	nosig
HCFC1	-0.188681871	7.757294752	9.32580104	2.01E-18	3.47E-17	31.03378642	nosig
LDHA	-0.346832896	10.62376683	9.324443504	2.03E-18	3.50E-17	31.02389169	nosig
GAREM1	-0.28183066	7.339290755	9.323865805	2.04E-18	3.51E-17	31.01968124	nosig
TMCC1	0.186214651	7.411072196	-9.323463814	2.04E-18	3.52E-17	31.01675149	nosig
STX2	-0.332366815	7.546328825	9.322646396	2.06E-18	3.54E-17	31.01079428	nosig
B4GALT5	-0.253279456	9.253520838	9.319926791	2.10E-18	3.61E-17	30.99097639	nosig
TMEM214	-0.225168682	7.652639163	9.319673869	2.10E-18	3.61E-17	30.9891335	nosig
DIP2B	0.17487417	7.063909515	-9.319172577	2.11E-18	3.62E-17	30.98548098	nosig
CHRAC1	-0.230752238	7.22882474	9.318886465	2.11E-18	3.63E-17	30.98339634	nosig
ANKRD27	-0.188711649	6.91017395	9.315851463	2.16E-18	3.71E-17	30.9612854	nosig
P2RX5	-0.663269698	6.480181872	9.315770004	2.16E-18	3.71E-17	30.96069199	nosig
ELF2	-0.18252611	7.07646811	9.311861825	2.23E-18	3.81E-17	30.93222581	nosig
DMAC1	0.207330219	9.2176627	-9.310813017	2.24E-18	3.84E-17	30.92458771	nosig
PIGA	-0.356155358	5.033604474	9.310590213	2.25E-18	3.84E-17	30.92296517	nosig
TNKS	0.186558853	7.677407618	-9.306474281	2.32E-18	3.96E-17	30.8929954	nosig
ATXN1	0.202048087	7.471430106	-9.303385333	2.37E-18	4.04E-17	30.87050843	nosig
MED12	0.178010989	7.370802446	-9.299605908	2.44E-18	4.15E-17	30.84300068	nosig
OAS1	0.492907775	6.028002999	-9.299410307	2.44E-18	4.15E-17	30.84157722	nosig
ZNF273	0.219883328	5.591364236	-9.299400344	2.44E-18	4.15E-17	30.84150471	nosig
ENPP4	-0.244036871	5.925946683	9.298379616	2.46E-18	4.18E-17	30.83407673	nosig
EHD1	-0.203978284	6.308134387	9.297396242	2.48E-18	4.21E-17	30.82692103	nosig
NPHP3	0.23815044	6.938353732	-9.294401293	2.53E-18	4.30E-17	30.80513037	nosig
CEP126	0.375483641	4.991054056	-9.293443	2.55E-18	4.33E-17	30.79815885	nosig
PPP1CA	-0.203106701	8.532470285	9.288407175	2.65E-18	4.48E-17	30.76153028	nosig
MT1A	-0.864138761	7.85883785	9.288318109	2.65E-18	4.48E-17	30.76088255	down
EIF2AK2	0.254958142	7.518870572	-9.288273682	2.65E-18	4.48E-17	30.76055946	nosig
BLTP1	0.200356055	8.261467886	-9.287636412	2.66E-18	4.50E-17	30.75592505	nosig
SLC22A5	-0.507347158	7.100363088	9.283377756	2.75E-18	4.64E-17	30.72495956	nosig
KLHL26	-0.198100831	5.554748888	9.282648235	2.76E-18	4.66E-17	30.71965588	nosig
AHCTF1	-0.193136104	7.231942085	9.282540504	2.76E-18	4.66E-17	30.71887268	nosig
ECD	0.156207721	8.63530942	-9.282127621	2.77E-18	4.67E-17	30.71587112	nosig
LARP1B	-0.210525052	6.090550021	9.275673161	2.91E-18	4.89E-17	30.66895848	nosig
AKAP8	-0.263241663	7.047772713	9.274310145	2.94E-18	4.94E-17	30.65905412	nosig
GLUL	-0.36568975	8.682975506	9.271459855	3.00E-18	5.04E-17	30.63834512	nosig
AKR7A2	0.206018061	7.496525523	-9.265818874	3.13E-18	5.25E-17	30.59737085	nosig
PEX3	0.261612733	6.683437317	-9.263606513	3.18E-18	5.33E-17	30.58130484	nosig
SGCE	0.324364757	8.190133438	-9.26026811	3.26E-18	5.46E-17	30.55706574	nosig
CERT1	0.206868095	7.586994314	-9.2587357	3.29E-18	5.52E-17	30.54594105	nosig
DAG1	-0.246884479	8.75200139	9.256601702	3.35E-18	5.60E-17	30.53045083	nosig
ZNF462	0.257027692	8.787935407	-9.256135238	3.36E-18	5.61E-17	30.52706514	nosig
EHBP1L1	-0.186296841	6.068613229	9.255897418	3.36E-18	5.62E-17	30.52533903	nosig
ZBTB4	0.234167854	7.775823223	-9.25515352	3.38E-18	5.64E-17	30.51993995	nosig
FADS3	-0.454709485	8.439127592	9.252971284	3.44E-18	5.73E-17	30.50410309	nosig
CFAP77	-0.315282559	4.281654811	9.252288432	3.45E-18	5.75E-17	30.49914796	nosig
DOT1L	-0.358927544	6.257123766	9.252043205	3.46E-18	5.76E-17	30.49736851	nosig
STEAP4	-0.582882464	8.362713108	9.249766721	3.52E-18	5.85E-17	30.48085089	nosig
TMEM62	-0.214941648	7.137926913	9.248696138	3.55E-18	5.89E-17	30.4730838	nosig
KPNA5	0.279894955	5.899423081	-9.247256223	3.58E-18	5.95E-17	30.46263801	nosig
AP1B1	-0.227085549	6.985525372	9.246528526	3.60E-18	5.98E-17	30.45735933	nosig
PPP1R3C	0.524328819	9.618343887	-9.245123794	3.64E-18	6.04E-17	30.44717012	nosig
SLC41A3	-0.188232237	7.508570418	9.243005319	3.70E-18	6.12E-17	30.43180547	nosig
ZNF622	-0.355416161	6.801019559	9.243003228	3.70E-18	6.12E-17	30.4317903	nosig
SAP25	-0.176093095	5.936108561	9.238146212	3.83E-18	6.34E-17	30.39657143	nosig
EIF5AL1	-0.273578508	9.600764777	9.236412478	3.88E-18	6.41E-17	30.38400246	nosig
SPTBN1	0.188310771	10.7866296	-9.233015005	3.98E-18	6.57E-17	30.35937586	nosig
PRDX1	-0.223409853	9.536822808	9.230621826	4.05E-18	6.68E-17	30.34203199	nosig
PRIMA1	-0.313234034	5.193796801	9.229097568	4.10E-18	6.75E-17	30.33098673	nosig
ASRGL1	-0.304871446	4.762272043	9.218745556	4.42E-18	7.28E-17	30.25600028	nosig
UBAP1	-0.188929073	7.433283897	9.209214701	4.74E-18	7.80E-17	30.18700464	nosig
INMT	0.518216343	7.971501749	-9.208912252	4.75E-18	7.81E-17	30.18481582	nosig
ZBTB7A	-0.172722021	6.732483171	9.206853555	4.82E-18	7.92E-17	30.16991818	nosig
SLC2A8	-0.213477686	6.781814931	9.202839964	4.97E-18	8.15E-17	30.14087956	nosig
PRAF2	-0.290575941	6.961856341	9.199433717	5.09E-18	8.35E-17	30.11624082	nosig
STRN4	-0.176823341	7.530602674	9.198621074	5.12E-18	8.40E-17	30.11036342	nosig
COX15	0.279344989	7.613624295	-9.198410648	5.13E-18	8.40E-17	30.10884158	nosig
LAMA5	-0.252064157	6.647279844	9.197258438	5.17E-18	8.47E-17	30.1005089	nosig
THBS4	0.824252071	8.097260042	-9.195734147	5.23E-18	8.55E-17	30.08948629	up
RIMKLB	0.276247608	6.608844616	-9.188531649	5.52E-18	9.01E-17	30.03741704	nosig
CRYBG3	0.233511881	8.65617398	-9.188226009	5.53E-18	9.02E-17	30.03520798	nosig
ARMC8	-0.295524757	7.679159793	9.187795189	5.55E-18	9.05E-17	30.03209425	nosig
SLC26A2	-0.499248112	5.712426405	9.187554798	5.56E-18	9.05E-17	30.03035686	nosig
EFTUD2	-0.187729806	8.344234215	9.185965713	5.62E-18	9.15E-17	30.0188727	nosig
SH3RF3	-0.265869942	6.914178889	9.185662624	5.63E-18	9.17E-17	30.01668244	nosig
NECAB1	0.321035894	4.47499783	-9.18536161	5.65E-18	9.18E-17	30.01450721	nosig
TBCK	0.233241136	7.706740329	-9.183483451	5.72E-18	9.29E-17	30.00093592	nosig
PNP	-0.686650488	5.989968416	9.183464671	5.72E-18	9.29E-17	30.00080022	nosig
EMC8	-0.224379002	6.188895471	9.182974126	5.74E-18	9.32E-17	29.99725589	nosig
ACAD8	0.248651286	7.702004799	-9.181487638	5.81E-18	9.41E-17	29.98651623	nosig
NLGN2	-0.226680518	5.180376203	9.181155019	5.82E-18	9.43E-17	29.98411325	nosig
DGAT1	-0.227079636	7.444629241	9.178719573	5.93E-18	9.59E-17	29.96652003	nosig
F13A1	-0.785824598	9.101486872	9.178281999	5.95E-18	9.61E-17	29.96335936	down
BAP1	-0.18414083	7.76139453	9.176230088	6.04E-18	9.75E-17	29.94853923	nosig
POGLUT1	-0.53705706	5.346316473	9.176135706	6.04E-18	9.75E-17	29.94785759	nosig
TMEM131L	0.325326889	7.050030977	-9.170626823	6.29E-18	1.01E-16	29.90807881	nosig
NBEAL2	-0.273736299	6.071526541	9.168867616	6.37E-18	1.03E-16	29.89537875	nosig
MTRR	-0.227931869	8.494921663	9.166056765	6.50E-18	1.05E-16	29.87508958	nosig
APP	0.140889634	10.75624626	-9.162571228	6.67E-18	1.07E-16	29.8499354	nosig
RDH10	-0.424290951	7.383015332	9.16112255	6.74E-18	1.08E-16	29.83948231	nosig
ANKRD36	0.440384181	5.770683408	-9.160960254	6.75E-18	1.08E-16	29.8383113	nosig
TRPC1	0.31646584	7.626091485	-9.159379181	6.83E-18	1.10E-16	29.8269041	nosig
PLCD3	-0.318089842	7.557983452	9.155429155	7.03E-18	1.13E-16	29.79841023	nosig
HBB	1.555130009	7.683029748	-9.154325368	7.09E-18	1.14E-16	29.79044923	up
PAPSS2	-0.478842672	7.517692776	9.153449142	7.13E-18	1.14E-16	29.7841299	nosig
FZD1	0.307380667	6.169245741	-9.152645161	7.17E-18	1.15E-16	29.7783319	nosig
GBP4	0.51091597	6.127470092	-9.152100925	7.20E-18	1.15E-16	29.77440725	nosig
RPLP0	-0.261086375	9.812654093	9.150087585	7.31E-18	1.17E-16	29.75988962	nosig
ITFG1	0.259742648	8.907751573	-9.149882223	7.32E-18	1.17E-16	29.75840892	nosig
TAPBPL	0.374520365	7.121743194	-9.147437856	7.45E-18	1.19E-16	29.74078598	nosig
JMJD6	-0.303171566	7.261550996	9.146308646	7.51E-18	1.20E-16	29.73264574	nosig
LCN12	0.248816669	5.428560643	-9.146172051	7.52E-18	1.20E-16	29.73166109	nosig
SLC17A9	-0.239950219	5.10829514	9.145942831	7.53E-18	1.20E-16	29.73000878	nosig
SLC25A39	-0.229969283	7.58194956	9.144383254	7.62E-18	1.21E-16	29.71876731	nosig
JAM2	0.365367516	8.672927184	-9.144047245	7.64E-18	1.21E-16	29.7163455	nosig
TLR2	-0.676459055	5.156735906	9.140945719	7.81E-18	1.24E-16	29.69399341	nosig
RTTN	0.210517614	6.2333168	-9.140026618	7.87E-18	1.25E-16	29.68737047	nosig
METTL25	0.274397353	6.522974748	-9.136949919	8.05E-18	1.27E-16	29.66520293	nosig
ERLIN2	0.20231957	5.49462493	-9.1368441	8.05E-18	1.27E-16	29.66444059	nosig
EXOC6B	0.305330758	9.846777692	-9.13143898	8.38E-18	1.33E-16	29.62550755	nosig
COA6	-0.291089904	6.348873388	9.126498079	8.68E-18	1.37E-16	29.58992995	nosig
EVC	0.296866209	5.953199593	-9.126416077	8.69E-18	1.37E-16	29.58933957	nosig
GDAP1	0.274903347	5.442959033	-9.12504271	8.78E-18	1.39E-16	29.5794525	nosig
KIF3A	0.300837074	6.001552369	-9.124256075	8.83E-18	1.39E-16	29.57378979	nosig
SH3GL1	-0.271443753	6.470390079	9.123005425	8.91E-18	1.40E-16	29.56478737	nosig
SLC7A8	-0.550057799	7.675064384	9.122285185	8.95E-18	1.41E-16	29.55960328	nosig
CLPTM1	-0.172361248	9.164013271	9.121683657	8.99E-18	1.42E-16	29.55527381	nosig
RTL6	-0.204558663	6.683630228	9.113324345	9.56E-18	1.50E-16	29.49512533	nosig
VPS45	0.263008728	9.302433915	-9.11307456	9.58E-18	1.50E-16	29.49332853	nosig
LUC7L3	0.218921484	7.365281766	-9.111837065	9.66E-18	1.52E-16	29.48442713	nosig
NT5DC3	-0.492194104	5.468817499	9.110443193	9.76E-18	1.53E-16	29.47440175	nosig
ECE1	-0.225806809	8.618061145	9.107898432	9.95E-18	1.56E-16	29.45610093	nosig
CEBPG	-0.291515746	6.577289602	9.107108673	1.00E-17	1.57E-16	29.45042192	nosig
ZC2HC1A	0.293977999	7.016004889	-9.105738876	1.01E-17	1.58E-16	29.44057266	nosig
CHD6	0.235065967	7.710161204	-9.105709525	1.01E-17	1.58E-16	29.44036162	nosig
DCAF12	-0.202410745	7.422027461	9.102611605	1.03E-17	1.62E-16	29.41808984	nosig
GTPBP6	-0.22853034	5.759579298	9.10076239	1.05E-17	1.64E-16	29.40479743	nosig
NUBPL	0.310769784	7.183227347	-9.100674019	1.05E-17	1.64E-16	29.40416224	nosig
KCNIP3	-0.302850307	6.5594845	9.10021924	1.05E-17	1.64E-16	29.4008935	nosig
JPT1	-0.29106438	5.429803812	9.099488927	1.06E-17	1.65E-16	29.39564452	nosig
GAS2L1	-0.240225018	6.000765152	9.093942232	1.10E-17	1.71E-16	29.35578678	nosig
CREB3	-0.234894538	7.162898748	9.090505681	1.13E-17	1.76E-16	29.33109933	nosig
RCBTB2	0.244241684	6.61095622	-9.084343986	1.18E-17	1.83E-16	29.28684862	nosig
TEAD3	-0.257003464	7.512298413	9.077144224	1.24E-17	1.93E-16	29.23516509	nosig
TNNT1	0.584438643	7.278173552	-9.076820186	1.25E-17	1.94E-16	29.23283955	nosig
CPXM2	0.602310766	5.3073882	-9.073966699	1.27E-17	1.97E-16	29.21236282	nosig
PITPNM2	-0.266625508	5.573107722	9.071708889	1.29E-17	2.01E-16	29.19616335	nosig
FXYD1	0.325172402	9.478330372	-9.069215892	1.32E-17	2.04E-16	29.17827917	nosig
DHX37	-0.307703674	5.368183364	9.067027224	1.34E-17	2.07E-16	29.16258055	nosig
GPR52	0.466944618	7.662748404	-9.066108127	1.35E-17	2.08E-16	29.15598882	nosig
ZNF676	0.594696894	6.226285213	-9.065134157	1.36E-17	2.10E-16	29.14900396	nosig
ZNF682	-0.361711198	6.212555498	9.064985571	1.36E-17	2.10E-16	29.14793842	nosig
INPP4B	0.426075697	8.73700658	-9.062612753	1.38E-17	2.13E-16	29.13092368	nosig
MOCS1	-0.253515741	6.658423469	9.060742812	1.40E-17	2.16E-16	29.11751675	nosig
KIT	0.506008733	5.1970021	-9.060718859	1.40E-17	2.16E-16	29.11734503	nosig
SAMD1	-0.185403095	5.606515345	9.059680288	1.41E-17	2.17E-16	29.10989948	nosig
H1-4	-0.323791296	10.76542005	9.059146641	1.42E-17	2.18E-16	29.10607395	nosig
LRRC32	-0.420810561	7.473658511	9.058497747	1.43E-17	2.19E-16	29.10142243	nosig
ZFP82	0.233755281	5.283960623	-9.058182678	1.43E-17	2.19E-16	29.09916396	nosig
SNF8	-0.16861497	7.247509859	9.055236911	1.46E-17	2.24E-16	29.07805044	nosig
PPM1D	-0.194747534	6.571935942	9.05370167	1.48E-17	2.26E-16	29.06704833	nosig
CHMP5	0.278899266	7.580203915	-9.053098191	1.48E-17	2.27E-16	29.06272387	nosig
PFDN6	-0.242270419	7.235673413	9.052848933	1.49E-17	2.27E-16	29.06093777	nosig
EIF4A1	-0.355179783	8.749033674	9.050295142	1.51E-17	2.31E-16	29.04263978	nosig
MYO10	0.392403721	6.005122942	-9.050163524	1.51E-17	2.31E-16	29.04169681	nosig
CHRDL2	-0.812249197	4.969296974	9.049547891	1.52E-17	2.32E-16	29.03728627	down
CTF1	0.247775247	6.487455273	-9.04896095	1.53E-17	2.33E-16	29.03308145	nosig
H2AC19	-0.273439832	7.016060231	9.047115596	1.55E-17	2.36E-16	29.01986245	nosig
PARD3B	0.262227062	5.772550033	-9.044854806	1.57E-17	2.40E-16	29.00366967	nosig
IL1R1	-0.601812864	7.515085233	9.044239631	1.58E-17	2.41E-16	28.99926392	nosig
JOSD2	-0.195429664	5.538477326	9.043035391	1.59E-17	2.43E-16	28.99063993	nosig
ZNF596	0.209691565	3.41918704	-9.040769392	1.62E-17	2.46E-16	28.97441413	nosig
RUFY2	0.188728611	6.376147265	-9.040760309	1.62E-17	2.46E-16	28.9743491	nosig
CLPTM1L	-0.262040401	6.99135502	9.040376685	1.63E-17	2.47E-16	28.97160237	nosig
P2RX6	0.30574815	4.32740318	-9.037275694	1.66E-17	2.52E-16	28.949402	nosig
TXNDC11	-0.165651437	7.092624571	9.034397129	1.70E-17	2.57E-16	28.92879798	nosig
RNF220	-0.154715098	7.123554645	9.033195426	1.71E-17	2.59E-16	28.92019765	nosig
RXRG	0.596734271	5.185297905	-9.0324136	1.72E-17	2.61E-16	28.91460264	nosig
ZNF704	0.364250375	7.601368285	-9.030638357	1.75E-17	2.64E-16	28.90189947	nosig
DDX54	-0.164449317	6.816939058	9.026628182	1.80E-17	2.71E-16	28.87320911	nosig
TCEANC	0.291643652	5.14611248	-9.025996655	1.80E-17	2.72E-16	28.8686916	nosig
CFAP58	0.380467022	5.176345261	-9.02599515	1.80E-17	2.72E-16	28.86868084	nosig
FAM149B1	0.25856374	6.631052489	-9.023393875	1.84E-17	2.77E-16	28.85007507	nosig
ARHGEF28	0.30281476	4.888685876	-9.02135899	1.87E-17	2.81E-16	28.83552262	nosig
G6PD	-0.399810361	6.175685039	9.021162177	1.87E-17	2.81E-16	28.83411523	nosig
HSF1	-0.168911856	7.526806732	9.015984146	1.94E-17	2.92E-16	28.7970938	nosig
GSDMB	0.308428321	4.050263453	-9.014701535	1.96E-17	2.94E-16	28.78792543	nosig
CHMP4B	-0.197406482	8.259808713	9.009728331	2.03E-17	3.05E-16	28.75238319	nosig
TNXB	0.322567531	7.069423373	-9.008568818	2.05E-17	3.07E-16	28.74409811	nosig
DUSP16	0.218033124	6.811074063	-9.007362431	2.07E-17	3.10E-16	28.73547875	nosig
METTL14	0.188810972	7.418227669	-9.003197112	2.13E-17	3.19E-16	28.70572373	nosig
AK5	0.371639881	3.596731871	-9.002900816	2.13E-17	3.19E-16	28.70360745	nosig
BRD10	-0.173753086	9.345671323	8.996615409	2.23E-17	3.34E-16	28.65872376	nosig
GOLGA6L9	0.186014051	6.870533778	-8.995034741	2.26E-17	3.38E-16	28.64743921	nosig
DNAI4	0.225234593	3.948326843	-8.991603621	2.32E-17	3.46E-16	28.62294812	nosig
SLC31A1	-0.365251311	8.944284315	8.991599811	2.32E-17	3.46E-16	28.62292094	nosig
NAGA	-0.266088561	6.430533018	8.98924102	2.36E-17	3.51E-16	28.60608726	nosig
CTIF	-0.325240196	7.057951353	8.986611201	2.40E-17	3.58E-16	28.58732243	nosig
ZDHHC12	-0.235696091	5.952802981	8.981058431	2.50E-17	3.72E-16	28.54771181	nosig
C1QB	-0.707716457	7.933734327	8.980024881	2.52E-17	3.75E-16	28.54034059	down
NRSN2	-0.256103371	6.453448341	8.979829119	2.52E-17	3.75E-16	28.53894448	nosig
ZNF717	0.308938046	7.446543968	-8.979207467	2.53E-17	3.76E-16	28.53451119	nosig
RABGGTA	-0.221380374	6.390046518	8.975281137	2.61E-17	3.87E-16	28.50651488	nosig
ZNF808	0.253666459	8.345536174	-8.969437634	2.72E-17	4.03E-16	28.46486176	nosig
PNRC2	0.19876435	9.517053434	-8.968168218	2.74E-17	4.07E-16	28.45581534	nosig
COQ8A	-0.471932036	9.035806837	8.968023762	2.75E-17	4.07E-16	28.45478593	nosig
MED14	0.178357019	8.756827941	-8.967672902	2.75E-17	4.08E-16	28.4522857	nosig
SLC37A4	-0.222905687	5.601633062	8.964550511	2.82E-17	4.17E-16	28.43003812	nosig
HMG20B	-0.168299543	7.161026997	8.959490151	2.92E-17	4.32E-16	28.3939919	nosig
NOP16	-0.350805598	5.72676478	8.957895913	2.96E-17	4.37E-16	28.38263823	nosig
PIP5K1C	-0.191532597	7.546150532	8.95644459	2.99E-17	4.41E-16	28.37230339	nosig
KIAA1755	0.271785468	4.579168208	-8.955827639	3.00E-17	4.42E-16	28.36791041	nosig
CHPT1	-0.212369102	10.41078469	8.955287849	3.01E-17	4.44E-16	28.36406699	nosig
NSMAF	-0.172203808	7.732747115	8.954429687	3.03E-17	4.46E-16	28.35795697	nosig
ZNF138	0.276162881	6.526189965	-8.953669223	3.05E-17	4.48E-16	28.35254285	nosig
PHF23	-0.229922952	5.272544753	8.951379494	3.10E-17	4.56E-16	28.33624275	nosig
SPATA18	0.324496501	5.01426008	-8.945541575	3.23E-17	4.75E-16	28.29469503	nosig
ZNF626	0.220073886	7.613827141	-8.944475412	3.26E-17	4.78E-16	28.28710902	nosig
SCGN	-0.597297074	3.616574271	8.943650696	3.28E-17	4.81E-16	28.28124134	nosig
POLD2	-0.236763624	7.819416384	8.942347712	3.31E-17	4.85E-16	28.27197152	nosig
SAP30L	-0.195835001	6.744683928	8.940952354	3.34E-17	4.89E-16	28.26204542	nosig
NOL6	-0.262103252	5.683010715	8.938067004	3.41E-17	4.99E-16	28.24152292	nosig
GPAT2	-0.28972488	5.690590897	8.930753342	3.60E-17	5.26E-16	28.18952101	nosig
ANKRA2	0.277972106	5.35452993	-8.929736945	3.62E-17	5.29E-16	28.18229618	nosig
VGLL4	0.16229753	6.065173414	-8.927079234	3.69E-17	5.39E-16	28.16340674	nosig
AKIRIN1	-0.192777521	7.856665238	8.926903968	3.70E-17	5.40E-16	28.16216117	nosig
TARBP1	0.260610876	5.941551283	-8.925510124	3.73E-17	5.45E-16	28.15225601	nosig
NHSL1	0.357278572	7.554710469	-8.925104993	3.74E-17	5.46E-16	28.14937716	nosig
KAZALD1	0.244765115	5.296525663	-8.920577788	3.87E-17	5.64E-16	28.11721239	nosig
DMPK	-0.306581118	8.506507782	8.918292098	3.93E-17	5.72E-16	28.10097676	nosig
DBP	0.368154863	6.181501401	-8.916497433	3.98E-17	5.80E-16	28.0882307	nosig
OAS3	0.400300548	5.91822961	-8.913116768	4.08E-17	5.93E-16	28.06422469	nosig
NCKAP5	0.436313254	6.49910435	-8.91241194	4.10E-17	5.96E-16	28.05922041	nosig
SLC39A14	-0.366692357	9.03433929	8.909701958	4.18E-17	6.07E-16	28.03998173	nosig
CC2D1B	-0.164930872	6.507980926	8.907429734	4.25E-17	6.17E-16	28.02385345	nosig
PCDHB5	0.5341707	6.795469989	-8.902963144	4.39E-17	6.37E-16	27.99215669	nosig
TTC5	0.183105063	5.164808191	-8.901856997	4.43E-17	6.41E-16	27.98430847	nosig
VPS41	0.195336168	7.225984546	-8.900192375	4.48E-17	6.48E-16	27.97249892	nosig
MLLT10	0.186609165	7.747557384	-8.899366708	4.51E-17	6.52E-16	27.96664177	nosig
TM2D3	-0.203457867	7.241637395	8.896413888	4.60E-17	6.65E-16	27.94569758	nosig
PFN4	0.235821299	4.71274896	-8.89605243	4.62E-17	6.67E-16	27.94313407	nosig
PGAP6	-0.242435768	7.271175673	8.895835407	4.62E-17	6.67E-16	27.94159493	nosig
DNMT1	-0.195993944	6.631414654	8.891591661	4.77E-17	6.87E-16	27.91150271	nosig
RHOBTB1	0.394116484	6.997753043	-8.890379443	4.81E-17	6.93E-16	27.90290849	nosig
ADGRA2	0.349226469	6.851979041	-8.889415139	4.84E-17	6.97E-16	27.8960724	nosig
SMTNL2	-0.343473843	6.429364879	8.8884822	4.88E-17	7.01E-16	27.88945908	nosig
MRPL3	-0.24253755	8.076341188	8.887933216	4.89E-17	7.03E-16	27.8855677	nosig
BEND5	0.204121339	4.47956077	-8.887890031	4.90E-17	7.03E-16	27.88526159	nosig
STON2	0.280371135	4.273619586	-8.887374945	4.91E-17	7.05E-16	27.88161063	nosig
POLG	-0.178326779	6.123374677	8.886859053	4.93E-17	7.08E-16	27.87795409	nosig
ARPC1B	-0.429527671	8.064807508	8.885733778	4.97E-17	7.13E-16	27.86997877	nosig
FRMPD4	0.469108762	4.583381233	-8.882242077	5.10E-17	7.30E-16	27.84523543	nosig
SNTB1	0.315546547	6.941660862	-8.878969691	5.22E-17	7.47E-16	27.82205149	nosig
EDA2R	0.599598254	5.517766039	-8.877435965	5.28E-17	7.55E-16	27.81118723	nosig
DIPK2B	-0.298657621	5.925579112	8.876176409	5.33E-17	7.61E-16	27.80226592	nosig
MBD3	-0.239098994	5.700683773	8.873694213	5.42E-17	7.74E-16	27.78468696	nosig
POP7	-0.223695296	6.410578131	8.873277806	5.44E-17	7.76E-16	27.78173825	nosig
MX2	0.454897256	6.179114475	-8.872413431	5.47E-17	7.81E-16	27.77561759	nosig
LOC653653	-0.285657892	9.077008023	8.871307102	5.52E-17	7.86E-16	27.76778417	nosig
TSGA13	0.146270166	5.043930335	-8.87117262	5.52E-17	7.86E-16	27.76683201	nosig
PCDH1	-0.256053778	6.901566439	8.870179273	5.56E-17	7.91E-16	27.75979913	nosig
DCUN1D2	0.448446274	7.984811284	-8.866775141	5.70E-17	8.10E-16	27.73570151	nosig
DNALI1	0.337811021	6.08039934	-8.866125743	5.72E-17	8.14E-16	27.73110509	nosig
SEPTIN11	0.35859306	8.729987446	-8.866008752	5.73E-17	8.14E-16	27.73027705	nosig
CADPS2	-0.375893604	6.124415275	8.86536916	5.76E-17	8.17E-16	27.72575027	nosig
HTR4	0.540686306	4.695248759	-8.864701047	5.78E-17	8.20E-16	27.72102185	nosig
TLNRD1	-0.214217484	5.992168489	8.864316539	5.80E-17	8.22E-16	27.71830067	nosig
CYP2J2	0.521278112	9.00822208	-8.862204115	5.89E-17	8.34E-16	27.70335222	nosig
ANXA7	0.19981821	8.330029227	-8.859977018	5.98E-17	8.47E-16	27.68759461	nosig
RAB23	0.330242269	6.757627547	-8.859771462	5.99E-17	8.47E-16	27.68614034	nosig
MYO9A	-0.171121014	7.416432261	8.85689289	6.12E-17	8.65E-16	27.66577708	nosig
SIGMAR1	-0.214396469	7.171611355	8.855490363	6.18E-17	8.73E-16	27.65585692	nosig
MKNK2	-0.345679176	8.101377774	8.855100504	6.20E-17	8.75E-16	27.65309959	nosig
CEP89	0.201124725	5.964038418	-8.852746715	6.30E-17	8.89E-16	27.63645365	nosig
WDR76	-0.250708788	4.635260461	8.852064278	6.33E-17	8.93E-16	27.63162797	nosig
ZNF609	-0.19760053	7.248883983	8.848471612	6.50E-17	9.15E-16	27.60622701	nosig
IFI30	-0.709946714	7.497504365	8.843417168	6.74E-17	9.48E-16	27.57050142	down
PIM3	-0.165433439	5.729939411	8.841918724	6.81E-17	9.58E-16	27.55991255	nosig
ZRANB2	0.1903841	8.229801572	-8.841058127	6.85E-17	9.63E-16	27.55383155	nosig
RABIF	-0.218876004	6.269243067	8.840563047	6.88E-17	9.66E-16	27.55033347	nosig
PPEF1	-0.398289303	2.966659946	8.833741061	7.22E-17	1.01E-15	27.50214339	nosig
R3HDM2	0.253332091	8.342050924	-8.832770396	7.27E-17	1.02E-15	27.49528849	nosig
CLIC1	-0.36259303	7.923263786	8.831683011	7.33E-17	1.03E-15	27.48760985	nosig
CDKN1B	0.23605653	7.101258742	-8.827622425	7.55E-17	1.06E-15	27.45894075	nosig
RERE	-0.195669739	8.670307589	8.827040947	7.58E-17	1.06E-15	27.45483597	nosig
PIK3CB	-0.235252533	8.016899828	8.826589048	7.60E-17	1.06E-15	27.45164603	nosig
RTRAF	-0.194085981	8.785165227	8.826130146	7.63E-17	1.07E-15	27.44840675	nosig
C6	1.005457874	8.523951575	-8.824308938	7.73E-17	1.08E-15	27.4355523	up
WASHC2A	0.232251267	7.930922328	-8.82115993	7.90E-17	1.10E-15	27.41332972	nosig
FLACC1	0.425215426	7.314466157	-8.818241491	8.07E-17	1.13E-15	27.39273854	nosig
XRCC4	-0.606827354	6.4623033	8.817648918	8.11E-17	1.13E-15	27.38855812	nosig
MCRIP1	-0.194549703	5.745907968	8.8173804	8.12E-17	1.13E-15	27.38666385	nosig
C8orf44-SGK3	0.274999918	5.913120083	-8.814439825	8.29E-17	1.15E-15	27.36592186	nosig
ANKRD13A	-0.466953505	7.501213184	8.813110058	8.37E-17	1.16E-15	27.35654342	nosig
THSD4	0.418226358	8.011552311	-8.809966776	8.56E-17	1.19E-15	27.3343782	nosig
IFT27	0.21191261	5.432584052	-8.807212977	8.73E-17	1.21E-15	27.31496338	nosig
ANKRD40	-0.165494557	8.434421379	8.801372958	9.11E-17	1.26E-15	27.27380222	nosig
TKFC	0.204719235	5.56721537	-8.800547251	9.16E-17	1.27E-15	27.26798387	nosig
ABCF1	-0.178241234	7.675333738	8.798018722	9.33E-17	1.29E-15	27.25016861	nosig
S100A8	-1.009041501	6.974739439	8.79795482	9.33E-17	1.29E-15	27.24971841	down
ANKRD52	-0.240081117	6.82764623	8.795526698	9.50E-17	1.31E-15	27.23261357	nosig
GJA1	0.415903554	10.02483799	-8.793747142	9.62E-17	1.33E-15	27.22007934	nosig
PRIMPOL	0.234503264	5.681280191	-8.789939585	9.88E-17	1.37E-15	27.19326612	nosig
NANS	-0.313832	6.388190019	8.7888944	9.96E-17	1.38E-15	27.18590704	nosig
PIM1	-0.548425501	7.197334374	8.787920967	1.00E-16	1.38E-15	27.17905364	nosig
RFK	-0.25190463	7.666455574	8.786895062	1.01E-16	1.39E-15	27.17183131	nosig
ICMT	-0.278501695	7.912494977	8.782451442	1.04E-16	1.44E-15	27.14055428	nosig
PPP1R12A	0.136960413	8.630087354	-8.781255473	1.05E-16	1.45E-15	27.13213793	nosig
ATP2C1	0.204676112	7.361106596	-8.777588088	1.08E-16	1.49E-15	27.10633386	nosig
ARHGEF10L	-0.168894508	6.496156811	8.776443136	1.09E-16	1.50E-15	27.09827921	nosig
OTUD4	-0.337595461	7.01062369	8.772883107	1.12E-16	1.53E-15	27.07323873	nosig
ARPC5L	-0.233610766	6.160948452	8.772556589	1.12E-16	1.54E-15	27.07094238	nosig
CD53	-0.685840362	7.38407227	8.77245306	1.12E-16	1.54E-15	27.07021428	nosig
MSL1	-0.243518006	8.230211924	8.7720078	1.12E-16	1.54E-15	27.06708295	nosig
RBM43	0.289880461	4.566106558	-8.769488518	1.14E-16	1.57E-15	27.04936764	nosig
MAST2	-0.234675273	8.437553908	8.766856473	1.17E-16	1.60E-15	27.03086269	nosig
PMS2P2	0.209099138	9.094204472	-8.766641334	1.17E-16	1.60E-15	27.02935027	nosig
SVIL	0.301083743	10.08825451	-8.766482554	1.17E-16	1.60E-15	27.02823407	nosig
PGA3	-0.484775438	4.80386466	8.766163854	1.17E-16	1.60E-15	27.0259937	nosig
HTATIP2	-0.347126556	6.204547862	8.7661543	1.17E-16	1.60E-15	27.02592653	nosig
SORBS2	0.328139181	10.82656188	-8.765633833	1.18E-16	1.60E-15	27.0222679	nosig
TET1	0.349140402	5.232363755	-8.753407117	1.28E-16	1.75E-15	26.9363577	nosig
BEX4	0.290526738	8.54555943	-8.750434564	1.31E-16	1.79E-15	26.91548225	nosig
HECA	-0.214105926	7.016711385	8.749717927	1.32E-16	1.79E-15	26.91045014	nosig
NFKBIB	-0.247266505	6.826730113	8.748860002	1.32E-16	1.80E-15	26.90442626	nosig
GLOD4	0.188559382	5.707318832	-8.748845483	1.33E-16	1.80E-15	26.90432432	nosig
RHBDD1	0.178715048	8.543835389	-8.747198846	1.34E-16	1.82E-15	26.89276355	nosig
TMEM30B	0.308801305	4.440583857	-8.746037956	1.35E-16	1.84E-15	26.88461393	nosig
CTPS1	-0.344588992	5.983153105	8.744627576	1.37E-16	1.85E-15	26.87471372	nosig
GBF1	-0.194380071	8.739535886	8.741328768	1.40E-16	1.90E-15	26.85156144	nosig
CCDC159	0.253598398	6.67328423	-8.741317581	1.40E-16	1.90E-15	26.85148294	nosig
TM7SF2	0.483366783	6.181746972	-8.736242507	1.45E-16	1.96E-15	26.81587453	nosig
IRF2BPL	-0.249955941	6.719047719	8.73614033	1.45E-16	1.96E-15	26.81515775	nosig
ZNF442	0.235515362	5.58283256	-8.735026359	1.46E-16	1.98E-15	26.8073435	nosig
PAAF1	0.261756793	5.597498498	-8.73473258	1.47E-16	1.98E-15	26.80528281	nosig
RPS6KA4	-0.174596625	5.368995329	8.734179673	1.47E-16	1.99E-15	26.8014046	nosig
CETN3	0.33263613	4.833901688	-8.732383137	1.49E-16	2.01E-15	26.78880432	nosig
C10orf71	0.684335339	8.989558741	-8.731385578	1.50E-16	2.02E-15	26.78180848	nosig
NUDT7	0.645057398	8.640524159	-8.727759805	1.54E-16	2.08E-15	26.75638515	nosig
FAM32A	-0.223132963	6.857091544	8.723331355	1.59E-16	2.14E-15	26.7253423	nosig
PHF3	0.202933847	8.439355616	-8.721447171	1.61E-16	2.17E-15	26.71213733	nosig
FES	-0.227525527	5.014571664	8.720735007	1.62E-16	2.18E-15	26.7071467	nosig
ZBTB49	0.215856492	5.807272792	-8.719918064	1.63E-16	2.19E-15	26.70142213	nosig
ADAMTSL1	0.542415975	4.429741523	-8.718387968	1.65E-16	2.21E-15	26.69070114	nosig
NSDHL	-0.340794443	7.745330325	8.716627375	1.67E-16	2.24E-15	26.67836654	nosig
FBXO16	0.373764795	4.385921789	-8.713142698	1.71E-16	2.29E-15	26.65395759	nosig
TMEM43	-0.381585913	8.322127278	8.712745398	1.71E-16	2.30E-15	26.65117502	nosig
LINC00680	0.275437427	7.261231167	-8.709209902	1.76E-16	2.36E-15	26.62641688	nosig
EFCAB11	0.161210486	4.820056688	-8.708950255	1.76E-16	2.36E-15	26.62459888	nosig
PKDCC	-0.362713808	7.818994547	8.703685352	1.83E-16	2.45E-15	26.58774217	nosig
MEIS2	-0.249107662	7.9448206	8.703061748	1.84E-16	2.46E-15	26.58337756	nosig
RAD1	-0.224569924	6.715190358	8.699243695	1.89E-16	2.52E-15	26.55665914	nosig
SLCO5A1	-0.562100586	7.089020594	8.69800614	1.90E-16	2.54E-15	26.54800037	nosig
ZC3H6	0.294044288	7.884868792	-8.69763292	1.91E-16	2.55E-15	26.54538922	nosig
ACOX2	0.340663171	7.127550067	-8.695253296	1.94E-16	2.59E-15	26.5287423	nosig
SOCS2	0.382427963	6.596174525	-8.692340224	1.98E-16	2.64E-15	26.50836739	nosig
FAM222A	-0.276173628	5.620482291	8.689780075	2.02E-16	2.69E-15	26.49046437	nosig
TMX1	-0.298182415	7.400175458	8.689532982	2.02E-16	2.69E-15	26.48873663	nosig
MIR22HG	-0.328573238	6.705986379	8.688395586	2.04E-16	2.71E-15	26.48078404	nosig
NQO1	-0.530589144	6.222309001	8.686815667	2.06E-16	2.74E-15	26.46973841	nosig
ACCS	0.272063585	5.347486634	-8.68660612	2.06E-16	2.74E-15	26.46827351	nosig
MYOF	0.42514964	8.287894589	-8.68453839	2.09E-16	2.78E-15	26.45381954	nosig
LIMA1	0.330549025	7.373761385	-8.681128812	2.14E-16	2.84E-15	26.42999029	nosig
CLK4	0.228274055	7.032796967	-8.681106202	2.15E-16	2.84E-15	26.42983229	nosig
TRABD	-0.138573681	6.714189732	8.680086593	2.16E-16	2.86E-15	26.42270746	nosig
TAOK1	0.128194204	8.807948931	-8.678364629	2.19E-16	2.90E-15	26.41067586	nosig
AMZ2P1	0.341996894	7.483108837	-8.676257065	2.22E-16	2.94E-15	26.39595202	nosig
TLCD1	-0.205399464	3.635591778	8.675770399	2.23E-16	2.95E-15	26.39255238	nosig
MAGI2	0.280372396	5.263776027	-8.671559199	2.30E-16	3.03E-15	26.3631397	nosig
SDC2	0.281595735	7.881769607	-8.670671811	2.31E-16	3.05E-15	26.35694295	nosig
ELP2	0.167376467	6.895552909	-8.669651644	2.33E-16	3.07E-15	26.34981946	nosig
FAM107A	-0.363879015	8.515099909	8.668232218	2.35E-16	3.10E-15	26.33990894	nosig
DNAJB12	-0.175555309	5.645995548	8.668114129	2.35E-16	3.10E-15	26.33908447	nosig
PCSK5	0.317025986	6.09421256	-8.667643836	2.36E-16	3.11E-15	26.3358011	nosig
TCP1	-0.170803911	10.54580541	8.667482503	2.36E-16	3.11E-15	26.33467478	nosig
COG7	0.159690249	6.201295461	-8.663044259	2.44E-16	3.21E-15	26.30369472	nosig
TAB2	-0.159688616	8.309760224	8.662065895	2.46E-16	3.23E-15	26.29686681	nosig
ADGRE3	0.210477309	3.661418013	-8.662058644	2.46E-16	3.23E-15	26.29681621	nosig
TRAM2	-0.225977972	8.363447818	8.65835466	2.52E-16	3.31E-15	26.27097072	nosig
FAM161B	0.205715318	5.594138852	-8.65739291	2.54E-16	3.33E-15	26.26426099	nosig
FHL3	-0.365775718	5.799500999	8.655590534	2.57E-16	3.37E-15	26.25168776	nosig
PPDPF	0.335517399	9.346629753	-8.654967877	2.58E-16	3.38E-15	26.24734453	nosig
ZSWIM5	0.239263563	5.362860497	-8.652596469	2.63E-16	3.44E-15	26.23080497	nosig
FAM120B	0.15598665	7.294430497	-8.646609492	2.74E-16	3.59E-15	26.18906073	nosig
PEX7	0.324136202	6.059268993	-8.645137778	2.77E-16	3.62E-15	26.17880191	nosig
FAXDC2	0.5504155	8.32729006	-8.640964411	2.85E-16	3.73E-15	26.14971662	nosig
SLC38A6	0.320649499	6.054428427	-8.63156456	3.05E-16	3.98E-15	26.08423822	nosig
AREG	-1.021018208	6.152550727	8.627998696	3.12E-16	4.08E-15	26.05941025	down
FAM110B	0.298717229	7.469023216	-8.626576832	3.16E-16	4.12E-15	26.04951202	nosig
GOPC	0.165858089	7.763226781	-8.624633835	3.20E-16	4.17E-15	26.03598759	nosig
DZIP1	0.257472189	5.01545231	-8.622728419	3.24E-16	4.23E-15	26.02272657	nosig
HERC1	0.233163454	8.190086069	-8.622300771	3.25E-16	4.24E-15	26.01975054	nosig
SLX4IP	0.228393876	5.972773719	-8.621622657	3.27E-16	4.25E-15	26.01503168	nosig
RETREG1	0.497357255	9.123363544	-8.620533627	3.29E-16	4.28E-15	26.00745382	nosig
UCHL1	0.709855638	6.063685928	-8.619330733	3.32E-16	4.32E-15	25.99908435	up
PEDS1-UBE2V1	-0.131521754	10.13897419	8.616254845	3.40E-16	4.41E-15	25.97768625	nosig
HDAC9	0.352672728	6.386766091	-8.613934484	3.45E-16	4.48E-15	25.96154726	nosig
IPO4	-0.313608822	6.229352341	8.612461651	3.49E-16	4.52E-15	25.95130455	nosig
PHF20L1	-0.201651585	7.520794236	8.611149634	3.52E-16	4.56E-15	25.94218112	nosig
RANBP6	-0.30677314	7.977393402	8.610281655	3.54E-16	4.59E-15	25.93614589	nosig
RASL10B	-0.274655511	6.247954139	8.608013567	3.60E-16	4.65E-15	25.9203772	nosig
ZZZ3	0.178747132	8.043458032	-8.608012094	3.60E-16	4.65E-15	25.92036696	nosig
THAP6	0.201901491	6.773331209	-8.607977498	3.60E-16	4.65E-15	25.92012645	nosig
TMX4	-0.300107041	9.00208249	8.607022622	3.62E-16	4.68E-15	25.91348854	nosig
GABRR2	-0.248831136	4.959265033	8.605490051	3.66E-16	4.73E-15	25.90283568	nosig
MYD88	-0.381115914	6.991552343	8.605143856	3.67E-16	4.74E-15	25.90042945	nosig
CDC42EP2	-0.25081776	6.456090582	8.6015574	3.77E-16	4.85E-15	25.87550528	nosig
FBRSL1	-0.199769399	6.712281605	8.601518397	3.77E-16	4.85E-15	25.87523426	nosig
SCN7A	0.530960257	8.540305344	-8.601344344	3.77E-16	4.86E-15	25.87402484	nosig
APLP2	0.156978447	10.26964291	-8.598907035	3.84E-16	4.94E-15	25.85709062	nosig
DUSP23	-0.221306035	6.441535387	8.58949904	4.10E-16	5.27E-15	25.79175247	nosig
UBAP2	-0.171579672	8.01786629	8.581144843	4.35E-16	5.59E-15	25.73376998	nosig
ZMYND19	-0.211429733	5.812082432	8.57699449	4.48E-16	5.75E-15	25.70497735	nosig
EDNRA	0.483129012	8.763710298	-8.575736443	4.52E-16	5.80E-15	25.69625149	nosig
FADD	-0.17450051	5.55733795	8.575684195	4.52E-16	5.80E-15	25.69588911	nosig
URB2	-0.315069018	4.965307225	8.575638813	4.52E-16	5.80E-15	25.69557436	nosig
ZNF423	0.227749347	5.665426242	-8.574602468	4.55E-16	5.84E-15	25.68838687	nosig
EGLN2	-0.155576911	5.369255008	8.573781634	4.58E-16	5.87E-15	25.68269443	nosig
VIRMA	0.1769559	7.540084169	-8.573140265	4.60E-16	5.89E-15	25.6782468	nosig
GARS1-DT	0.231240205	6.189493007	-8.572180462	4.63E-16	5.92E-15	25.67159135	nosig
ATP13A1	-0.17381355	6.379153395	8.57016169	4.70E-16	6.01E-15	25.65759433	nosig
PHB1P19	0.215414031	6.236387681	-8.569993779	4.71E-16	6.01E-15	25.65643022	nosig
CCDC92	-0.206334981	8.648302946	8.569267474	4.73E-16	6.04E-15	25.65139499	nosig
SLC30A1	0.258820394	6.167142224	-8.565236146	4.87E-16	6.21E-15	25.62345196	nosig
PID1	-0.304063458	5.796111968	8.5648076	4.88E-16	6.22E-15	25.62048198	nosig
FOSL2	-0.461520692	8.462395649	8.562964052	4.94E-16	6.30E-15	25.6077066	nosig
SLC25A44	-0.23422225	6.151043455	8.558375502	5.11E-16	6.50E-15	25.57591636	nosig
CDKN1A	-0.563182276	6.36500131	8.548500608	5.47E-16	6.96E-15	25.50753733	nosig
SMPD2	-0.236073443	5.496664697	8.54524329	5.60E-16	7.12E-15	25.48499268	nosig
CACNA2D1	0.297107414	9.212259534	-8.540840395	5.78E-16	7.34E-15	25.45452771	nosig
ABL1	-0.213456199	7.812212691	8.540332736	5.80E-16	7.36E-15	25.45101569	nosig
ME3	0.181298665	7.311008042	-8.539727326	5.82E-16	7.39E-15	25.4468276	nosig
BAZ1A	-0.377562991	6.698921137	8.538722064	5.86E-16	7.43E-15	25.43987382	nosig
BBOF1	0.261459575	4.889115748	-8.53869019	5.86E-16	7.43E-15	25.43965334	nosig
ANO1	0.384007252	6.686900616	-8.537241353	5.92E-16	7.50E-15	25.42963211	nosig
UBE2E3	-0.17480464	7.151106511	8.535729006	5.99E-16	7.58E-15	25.41917272	nosig
ZNF471	0.252506602	5.76172488	-8.535503531	6.00E-16	7.59E-15	25.41761343	nosig
PLPPR2	-0.244972308	6.442241746	8.534576562	6.04E-16	7.63E-15	25.41120319	nosig
HM13	-0.259611689	7.155402325	8.533484509	6.08E-16	7.68E-15	25.40365191	nosig
PENK	0.344827831	4.9721525	-8.530248055	6.22E-16	7.86E-15	25.38127613	nosig
CCDC69	-0.315989025	7.881012242	8.52917493	6.27E-16	7.91E-15	25.37385806	nosig
RHOF	-0.344875563	6.734657887	8.529099192	6.27E-16	7.91E-15	25.37333454	nosig
FRS2	0.159384007	7.3774222	-8.525897873	6.42E-16	8.08E-15	25.35120873	nosig
HNRNPF	-0.222176084	7.456668756	8.523653268	6.52E-16	8.21E-15	25.33569831	nosig
ITPRID2	-0.185231498	8.574514246	8.518141729	6.77E-16	8.53E-15	25.29762388	nosig
AFG1L	0.223573095	5.961638816	-8.515929505	6.88E-16	8.65E-15	25.28234586	nosig
BCL7B	-0.173418942	9.02390628	8.513433376	7.00E-16	8.80E-15	25.26511012	nosig
USP38	-0.265711456	7.840037926	8.510786173	7.13E-16	8.96E-15	25.24683466	nosig
MCM4	0.255527241	5.749746224	-8.510024092	7.17E-16	9.00E-15	25.24157415	nosig
AK2	-0.201979677	6.859649515	8.507016959	7.32E-16	9.19E-15	25.2208193	nosig
TEX261	-0.158991721	8.600870293	8.503864127	7.49E-16	9.39E-15	25.19906379	nosig
ST7	-0.18015799	7.200125188	8.503120272	7.53E-16	9.43E-15	25.19393169	nosig
ALDH7A1	0.349201614	6.909285278	-8.497902306	7.81E-16	9.78E-15	25.15793914	nosig
YTHDC1	0.172826589	7.845608097	-8.492797268	8.09E-16	1.01E-14	25.12273891	nosig
RYR3	0.179440541	3.549050052	-8.492481157	8.11E-16	1.01E-14	25.1205597	nosig
SIGLEC10	-0.397001987	4.289424307	8.489246207	8.30E-16	1.04E-14	25.09826146	nosig
POMT2	-0.214044019	6.738156107	8.489214331	8.30E-16	1.04E-14	25.09804177	nosig
JAML	0.459710183	5.105337169	-8.488311156	8.35E-16	1.04E-14	25.09181722	nosig
WASHC2C	0.213772749	7.689363177	-8.481216924	8.77E-16	1.09E-14	25.04293925	nosig
LMCD1	-0.738596925	7.145181378	8.481207307	8.78E-16	1.09E-14	25.04287301	down
LIPT2-AS1	0.312021027	5.335097619	-8.480968182	8.79E-16	1.10E-14	25.04122593	nosig
PNPLA8	-0.291226243	7.824994558	8.480737375	8.80E-16	1.10E-14	25.03963617	nosig
DONSON	-0.228585906	6.227640606	8.479813327	8.86E-16	1.10E-14	25.03327175	nosig
LONP2	0.131214347	9.166474085	-8.476704542	9.06E-16	1.13E-14	25.01186308	nosig
LMNB2	-0.249746163	6.747028738	8.476539081	9.07E-16	1.13E-14	25.01072377	nosig
PXMP4	0.322065623	5.949900568	-8.473911059	9.23E-16	1.15E-14	24.99262992	nosig
EOLA1-DT	0.436766485	5.849566417	-8.472336194	9.34E-16	1.16E-14	24.98178872	nosig
WDR13	-0.190259332	7.571161701	8.467861181	9.63E-16	1.20E-14	24.95099009	nosig
CCDC3	0.610688358	6.518014442	-8.467529397	9.66E-16	1.20E-14	24.94870704	nosig
SETMAR	0.211857403	6.836422399	-8.466263875	9.74E-16	1.21E-14	24.93999933	nosig
HERC2P2	-0.271571263	8.960740012	8.464934904	9.83E-16	1.22E-14	24.93085593	nosig
PITPNA	-0.174865219	9.301482574	8.464592137	9.86E-16	1.22E-14	24.92849782	nosig
IDI2-AS1	0.554697073	5.529962335	-8.463424205	9.94E-16	1.23E-14	24.92046332	nosig
DPH2	-0.293277403	6.27556406	8.461175093	1.01E-15	1.25E-14	24.90499308	nosig
STXBP2	-0.289779321	4.691722835	8.460970509	1.01E-15	1.25E-14	24.903586	nosig
SLC35F6	-0.191026673	7.387768244	8.458456667	1.03E-15	1.27E-14	24.88629815	nosig
FAM83B	-0.668039344	4.158345735	8.45341943	1.07E-15	1.31E-14	24.85166648	nosig
OAS2	0.409884801	6.111163908	-8.452746798	1.07E-15	1.32E-14	24.84704302	nosig
APBB1	-0.242689824	6.055265578	8.448884523	1.10E-15	1.36E-14	24.82049948	nosig
TMEM135	0.300027971	6.920682068	-8.448649737	1.10E-15	1.36E-14	24.81888616	nosig
SYT17	0.26758381	4.605373223	-8.447900211	1.11E-15	1.36E-14	24.813736	nosig
BICC1	0.404726789	6.186596545	-8.447152475	1.11E-15	1.37E-14	24.80859842	nosig
DYNC2H1	0.275817206	5.03170687	-8.445847411	1.12E-15	1.38E-14	24.79963223	nosig
TTYH3	-0.358671324	6.163364638	8.443305885	1.14E-15	1.40E-14	24.78217366	nosig
HIF3A	-0.439304705	7.886311374	8.443033344	1.15E-15	1.41E-14	24.78030168	nosig
KLHDC9	0.194944661	4.063920926	-8.43515221	1.21E-15	1.49E-14	24.72618572	nosig
ARG2	-0.738248831	5.069075241	8.434506788	1.22E-15	1.49E-14	24.72175533	down
CCDC28A	0.269847286	5.485954319	-8.432436928	1.23E-15	1.51E-14	24.70754855	nosig
APBA3	-0.192690218	4.74350843	8.431072377	1.25E-15	1.53E-14	24.69818396	nosig
KLC4	0.164767726	5.998941022	-8.43023672	1.25E-15	1.53E-14	24.69244952	nosig
CALU	-0.288472641	9.368925126	8.428927141	1.26E-15	1.55E-14	24.68346365	nosig
STARD10	-0.333536586	7.289127196	8.425007039	1.30E-15	1.59E-14	24.65657055	nosig
NGF	-0.223765036	5.775337741	8.423463408	1.31E-15	1.60E-14	24.64598293	nosig
DCAKD	0.229442454	8.342763442	-8.423329177	1.31E-15	1.60E-14	24.64506232	nosig
CAMTA2	-0.160732489	6.915130705	8.423031788	1.32E-15	1.61E-14	24.64302271	nosig
PRKCD	-0.379974766	6.363700297	8.422368473	1.32E-15	1.61E-14	24.63847362	nosig
NUDT5	-0.311404401	6.279770103	8.422006671	1.33E-15	1.62E-14	24.63599244	nosig
FERMT2	-0.210291825	8.930118404	8.421007626	1.34E-15	1.63E-14	24.62914148	nosig
CCDC86	-0.274560009	5.928701477	8.418929782	1.36E-15	1.65E-14	24.61489429	nosig
SERPINB1	-0.408186045	7.362815941	8.418654101	1.36E-15	1.65E-14	24.6130042	nosig
CHFR	-0.188883187	6.427386287	8.414852912	1.39E-15	1.70E-14	24.58694681	nosig
AP2S1	-0.189815395	6.722688391	8.414737418	1.40E-15	1.70E-14	24.58615521	nosig
ABCA8	0.446879311	8.354848054	-8.410435838	1.44E-15	1.75E-14	24.55667682	nosig
MOB3A	-0.214673316	7.339724092	8.408681414	1.46E-15	1.77E-14	24.54465662	nosig
SPATA2	-0.200656151	5.417285341	8.405224351	1.49E-15	1.81E-14	24.52097566	nosig
PCNX3	-0.164183372	6.081451682	8.404774165	1.50E-15	1.81E-14	24.51789232	nosig
TTC12	0.260308809	5.262780966	-8.402941846	1.52E-15	1.84E-14	24.50534382	nosig
ANXA4	0.338618079	6.881455281	-8.400041889	1.55E-15	1.87E-14	24.48548719	nosig
CHL1	-0.643083333	5.557664335	8.398105183	1.57E-15	1.90E-14	24.47222857	nosig
RASD2	-0.328608855	5.531436694	8.396438587	1.59E-15	1.92E-14	24.46082066	nosig
SMCHD1	0.196177303	8.445292289	-8.394968335	1.60E-15	1.94E-14	24.45075791	nosig
NKG7	0.348492521	5.474134596	-8.394434402	1.61E-15	1.94E-14	24.44710383	nosig
FAM13C	0.455765879	6.369791128	-8.391774983	1.64E-15	1.98E-14	24.42890572	nosig
RAP1A	-0.194257385	8.146114175	8.390258874	1.65E-15	2.00E-14	24.41853278	nosig
TUBB4A	-0.297075939	4.50762773	8.387913639	1.68E-15	2.03E-14	24.40248946	nosig
SLC1A5	-0.498545534	6.065126826	8.387288066	1.69E-15	2.04E-14	24.39821051	nosig
RRN3P2	0.230563122	8.649413902	-8.386156309	1.70E-15	2.05E-14	24.39046975	nosig
CBY1	0.243907519	6.571967459	-8.383479952	1.73E-15	2.09E-14	24.37216717	nosig
FMR1	0.177726804	7.123700331	-8.381602118	1.76E-15	2.11E-14	24.35932761	nosig
LZTS1	-0.208106803	5.055768302	8.375644648	1.83E-15	2.20E-14	24.31860584	nosig
TEAD1	-0.198952904	9.471812937	8.374776053	1.84E-15	2.21E-14	24.31267016	nosig
DCUN1D3	-0.374999794	7.37075577	8.372794668	1.87E-15	2.24E-14	24.29913153	nosig
MTMR10	-0.15509518	8.191122291	8.371581107	1.88E-15	2.26E-14	24.29084038	nosig
SMC1A	-0.197566951	7.468357419	8.371421449	1.89E-15	2.26E-14	24.28974964	nosig
ARHGAP28	0.348962536	4.375027686	-8.370644919	1.90E-15	2.27E-14	24.28444479	nosig
MCF2L2	0.176285369	3.752205953	-8.369770886	1.91E-15	2.28E-14	24.27847421	nosig
OCIAD1	0.184396273	7.986755025	-8.369580522	1.91E-15	2.29E-14	24.27717387	nosig
MTCL2	-0.19097391	5.439857979	8.366334639	1.95E-15	2.34E-14	24.25500483	nosig
SYCE1L	-0.22752877	6.245099677	8.365129513	1.97E-15	2.36E-14	24.24677534	nosig
PTBP1	-0.286337837	8.314054202	8.363741934	1.99E-15	2.38E-14	24.23730085	nosig
KIAA1671	0.254269862	6.434344687	-8.363482585	1.99E-15	2.38E-14	24.2355301	nosig
VPS13D	-0.175716818	8.216193987	8.363030633	2.00E-15	2.39E-14	24.23244442	nosig
SGSM2	0.180158192	6.308684535	-8.354511736	2.12E-15	2.53E-14	24.17430179	nosig
CMA1	0.384306407	3.636312201	-8.351522322	2.17E-15	2.58E-14	24.15390755	nosig
RNF170	0.22666533	6.812622043	-8.350902481	2.17E-15	2.59E-14	24.14967948	nosig
ETNPPL	-0.72193556	5.182711142	8.350833046	2.18E-15	2.59E-14	24.14920586	down
CALCOCO2	-0.26244108	9.23971743	8.346880245	2.24E-15	2.66E-14	24.12224779	nosig
ZNF254	0.200889254	7.298490234	-8.3402522	2.34E-15	2.78E-14	24.07706279	nosig
ERMARD	0.229278764	5.544055874	-8.338986312	2.36E-15	2.81E-14	24.06843552	nosig
NUP88	-0.180108843	8.660543682	8.334561836	2.44E-15	2.89E-14	24.03828842	nosig
STAT4	0.887123516	5.72153163	-8.332570946	2.47E-15	2.93E-14	24.02472639	up
SHISA4	-0.363998819	7.804047379	8.329737875	2.52E-15	2.99E-14	24.00543095	nosig
APLNR	0.586867034	5.996039305	-8.327510068	2.56E-15	3.03E-14	23.99026077	nosig
HERC2P3	-0.268687974	8.994361343	8.325296768	2.60E-15	3.08E-14	23.97519193	nosig
RRS1	-0.304578585	6.801535762	8.320429594	2.69E-15	3.18E-14	23.94206367	nosig
DCHS1	0.213783577	5.764492621	-8.319160199	2.71E-15	3.21E-14	23.93342561	nosig
NOS3	-0.311423126	5.82201322	8.316780869	2.75E-15	3.26E-14	23.91723685	nosig
PSMA7	-0.177945632	7.752050967	8.316089286	2.77E-15	3.27E-14	23.91253193	nosig
H2AC6	0.204857161	7.125678091	-8.313863024	2.81E-15	3.32E-14	23.89738812	nosig
ZNF426	0.185054146	7.367386461	-8.312720392	2.83E-15	3.34E-14	23.88961653	nosig
SCARA3	0.35848774	5.19795622	-8.312144292	2.84E-15	3.36E-14	23.88569846	nosig
KXD1	-0.215723587	7.531860219	8.309751251	2.89E-15	3.41E-14	23.86942519	nosig
ZFAND5	0.316166248	9.602575214	-8.305789539	2.97E-15	3.50E-14	23.84249114	nosig
ZNF658B	0.317817747	5.945086833	-8.304815728	2.99E-15	3.52E-14	23.83587186	nosig
LRRC10	0.762286368	7.058992863	-8.304557242	3.00E-15	3.53E-14	23.83411494	up
KYAT1	-0.206918754	5.544954842	8.303671807	3.02E-15	3.55E-14	23.82809692	nosig
PREPL	0.211840921	9.180163831	-8.301616945	3.06E-15	3.60E-14	23.81413227	nosig
CCDC91	0.225936822	8.630089409	-8.300701271	3.08E-15	3.62E-14	23.80791014	nosig
STXBP6	-0.377427928	5.869815587	8.298669459	3.12E-15	3.67E-14	23.79410528	nosig
NANOS1	-0.469974953	6.280695074	8.297443807	3.15E-15	3.69E-14	23.7857788	nosig
PHC2	-0.191161863	6.38326745	8.297078826	3.16E-15	3.70E-14	23.78329945	nosig
FBXW10	-0.197331733	3.702409157	8.297011733	3.16E-15	3.70E-14	23.78284369	nosig
CYREN	-0.215339997	6.761825014	8.294328544	3.22E-15	3.77E-14	23.76461878	nosig
RRN3P1	0.224618923	8.295595882	-8.293544171	3.23E-15	3.79E-14	23.75929183	nosig
KIAA1549	-0.319723344	6.127273222	8.292927162	3.25E-15	3.80E-14	23.75510172	nosig
PUS10	0.206136383	5.111928974	-8.292738726	3.25E-15	3.80E-14	23.7538221	nosig
MIER2	-0.214536126	5.428324136	8.292682292	3.25E-15	3.80E-14	23.75343888	nosig
BMP6	0.390901132	5.97488339	-8.289940758	3.32E-15	3.87E-14	23.73482392	nosig
SYAP1	-0.238857356	6.777834762	8.286771934	3.39E-15	3.96E-14	23.7133126	nosig
PDE3B	0.434921129	5.972236003	-8.286704167	3.39E-15	3.96E-14	23.71285262	nosig
MIR26A1	0.234075064	3.458512838	-8.28509247	3.43E-15	4.00E-14	23.70191381	nosig
CASP1	0.348557758	4.246619689	-8.282300599	3.49E-15	4.07E-14	23.68296822	nosig
FKBP4	-0.290595983	7.768217268	8.280910926	3.53E-15	4.11E-14	23.67353945	nosig
STRBP	-0.313535778	6.002320572	8.279892023	3.55E-15	4.14E-14	23.66662695	nosig
JOSD1	-0.261481937	7.776095074	8.279078563	3.57E-15	4.16E-14	23.66110862	nosig
MIRLET7A2	0.458111913	4.016536949	-8.274699137	3.68E-15	4.28E-14	23.63140556	nosig
SIRPB2	-0.403744683	5.063321686	8.274500623	3.69E-15	4.29E-14	23.63005939	nosig
SH3BP2	-0.209913931	6.008293592	8.270425918	3.79E-15	4.41E-14	23.60243254	nosig
SLC35A2	-0.170756444	4.89539329	8.268147488	3.85E-15	4.47E-14	23.58698839	nosig
SUN1	0.215569987	8.299760148	-8.267696567	3.87E-15	4.48E-14	23.58393219	nosig
PRR14	-0.149599386	6.433385562	8.266133568	3.91E-15	4.53E-14	23.57333948	nosig
GATAD2A	-0.254123099	7.187236286	8.266106498	3.91E-15	4.53E-14	23.57315604	nosig
MARCHF5	-0.292315414	7.183631452	8.264920138	3.94E-15	4.56E-14	23.56511675	nosig
PSKH1	-0.143932631	6.708428659	8.263090238	3.99E-15	4.62E-14	23.55271801	nosig
GHR	0.373061939	7.637890442	-8.261344908	4.04E-15	4.67E-14	23.54089392	nosig
ZNF283	0.269916554	5.085853922	-8.259813068	4.08E-15	4.72E-14	23.5305175	nosig
SKIC3	0.227141067	8.137713843	-8.259624753	4.09E-15	4.72E-14	23.52924197	nosig
SNAPC3	0.164147009	9.609295459	-8.258964695	4.10E-15	4.74E-14	23.52477129	nosig
NRG1	0.396900433	4.237644093	-8.257985646	4.13E-15	4.77E-14	23.51814045	nosig
CDH19	-0.494478281	7.742043616	8.257460445	4.15E-15	4.78E-14	23.51458362	nosig
SNX22	-0.220533988	4.303466851	8.256970287	4.16E-15	4.80E-14	23.51126424	nosig
FOXP2	0.430246289	4.811550174	-8.256376799	4.18E-15	4.81E-14	23.50724527	nosig
INTS15	-0.214790489	6.60395218	8.250842648	4.34E-15	5.00E-14	23.46977816	nosig
CCDC7	0.191843017	5.433375785	-8.250783393	4.34E-15	5.00E-14	23.46937708	nosig
C6orf120	-0.20890258	7.044426431	8.249656788	4.38E-15	5.03E-14	23.4617518	nosig
ADH5	0.303365771	8.046240829	-8.249587549	4.38E-15	5.03E-14	23.46128318	nosig
FBXO25	0.155624398	7.769935642	-8.247932132	4.43E-15	5.09E-14	23.45007997	nosig
RRAGB	0.194690849	6.54859633	-8.242729153	4.59E-15	5.27E-14	23.41487767	nosig
FGF7	-0.451549747	5.560040839	8.239602507	4.69E-15	5.38E-14	23.39373029	nosig
ZNF143	-0.26868305	6.870540741	8.234540507	4.86E-15	5.57E-14	23.35950389	nosig
FLOT2	-0.215503014	7.605941763	8.234242612	4.87E-15	5.58E-14	23.35749011	nosig
PODXL	-0.232557292	8.940684126	8.234036818	4.87E-15	5.58E-14	23.35609897	nosig
SEC23A	-0.170773907	9.219899388	8.233698398	4.88E-15	5.59E-14	23.35381134	nosig
PCSK6	0.309622067	7.7118808	-8.23144515	4.96E-15	5.67E-14	23.3385815	nosig
FAM216B	0.523531426	3.412918251	-8.230757463	4.98E-15	5.70E-14	23.33393392	nosig
HSPB2	-0.238800992	6.146980423	8.230634553	4.99E-15	5.70E-14	23.33310328	nosig
CALHM2	-0.261462988	6.723346838	8.223965708	5.22E-15	5.96E-14	23.28804677	nosig
FAM47E	0.314913402	3.875599659	-8.221063819	5.33E-15	6.08E-14	23.26844817	nosig
ZNF280B	0.279621672	5.014142567	-8.219638824	5.38E-15	6.14E-14	23.25882577	nosig
CENPA	0.39106527	5.294931614	-8.219263146	5.39E-15	6.15E-14	23.25628914	nosig
C1QC	-0.601471412	7.677557385	8.218003138	5.44E-15	6.20E-14	23.24778197	nosig
ABCB4	0.386774796	5.897204743	-8.216107803	5.51E-15	6.28E-14	23.23498686	nosig
MIDN	-0.352801561	7.401678788	8.214225102	5.58E-15	6.35E-14	23.22227892	nosig
KLF10	-0.393690682	7.551932958	8.213359613	5.62E-15	6.39E-14	23.21643763	nosig
PSME3	-0.190867645	9.0033861	8.211661183	5.68E-15	6.46E-14	23.20497589	nosig
NANP	-0.21845411	5.311928912	8.209583112	5.76E-15	6.55E-14	23.19095424	nosig
TTPAL	-0.33914572	4.823647908	8.208049665	5.82E-15	6.61E-14	23.18060888	nosig
ACP2	-0.219074643	7.072132223	8.207698698	5.84E-15	6.63E-14	23.17824127	nosig
C11orf96	-0.393555433	5.604343395	8.207618591	5.84E-15	6.63E-14	23.17770088	nosig
MPDZ	0.197830651	9.151482139	-8.205490048	5.93E-15	6.72E-14	23.16334327	nosig
CLK1	0.251287085	7.965251114	-8.204319508	5.98E-15	6.77E-14	23.15544868	nosig
KCNS3	0.312185379	4.987603857	-8.203352656	6.02E-15	6.81E-14	23.1489284	nosig
TAF6L	-0.222450326	5.612979838	8.198275484	6.23E-15	7.05E-14	23.11469695	nosig
SHISA9	-0.225313664	5.453415381	8.189772873	6.60E-15	7.47E-14	23.05740112	nosig
ZNF658	0.295439744	6.03981754	-8.188256088	6.67E-15	7.54E-14	23.04718412	nosig
PDE1A	0.681951285	7.446172409	-8.187205122	6.72E-15	7.59E-14	23.04010559	nosig
PRKRIP1	0.167506587	6.778189046	-8.186959156	6.73E-15	7.60E-14	23.03844902	nosig
C5orf24	-0.159888831	8.172556376	8.183422401	6.90E-15	7.78E-14	23.01463282	nosig
PKN1	-0.198849808	7.42867036	8.179925418	7.06E-15	7.97E-14	22.99109098	nosig
KLF16	-0.261729484	6.092170657	8.178788472	7.12E-15	8.02E-14	22.98343841	nosig
NDN	0.15954103	4.758492878	-8.175939713	7.26E-15	8.18E-14	22.96426699	nosig
COBL	-0.320597939	6.199200672	8.172973559	7.41E-15	8.34E-14	22.94431013	nosig
PCNX2	0.212149501	4.32195257	-8.169331729	7.59E-15	8.55E-14	22.91981361	nosig
CCDC80	0.63436478	8.90606191	-8.164471778	7.85E-15	8.83E-14	22.88713452	nosig
HERC2P9	-0.27995545	8.665758976	8.163180976	7.92E-15	8.90E-14	22.87845708	nosig
KDM4B	-0.164313833	6.423013412	8.162832606	7.94E-15	8.92E-14	22.87611531	nosig
RANBP10	0.176053733	6.99850462	-8.161123294	8.03E-15	9.02E-14	22.86462612	nosig
POGZ	0.178811506	8.615549834	-8.160207566	8.08E-15	9.07E-14	22.85847166	nosig
TARS2	0.222316994	6.373782344	-8.153837512	8.44E-15	9.47E-14	22.81567203	nosig
RAB15	-0.564634821	6.672325696	8.153729051	8.45E-15	9.47E-14	22.81494348	nosig
QDPR	0.290961016	6.52755174	-8.152184672	8.54E-15	9.56E-14	22.80457034	nosig
HMGCLL1	0.31390019	4.462760288	-8.148996105	8.73E-15	9.77E-14	22.78315771	nosig
AGRN	0.242520992	5.382160165	-8.148437987	8.76E-15	9.80E-14	22.77941027	nosig
NHEJ1	-0.230599161	5.846769603	8.146483252	8.88E-15	9.93E-14	22.76628664	nosig
ZFP37	0.232204986	4.455068099	-8.144775654	8.98E-15	1.00E-13	22.75482391	nosig
TPRKB	-0.220119072	4.861695094	8.144557045	8.99E-15	1.00E-13	22.75335654	nosig
SURF4	-0.202340465	7.929792744	8.144129774	9.02E-15	1.01E-13	22.75048866	nosig
SYS1	-0.181985455	7.209150529	8.140462789	9.25E-15	1.03E-13	22.72587954	nosig
DCAF16	0.177742066	7.56994384	-8.139182746	9.33E-15	1.04E-13	22.71729087	nosig
HLA-DOA	0.329924391	5.330372649	-8.13743841	9.44E-15	1.05E-13	22.70558837	nosig
HEPH	0.373181476	5.550396042	-8.135687994	9.55E-15	1.06E-13	22.69384672	nosig
VASN	-0.245366861	5.246493294	8.135639518	9.56E-15	1.06E-13	22.69352157	nosig
DNAJC1	-0.202122078	7.245443858	8.134738824	9.62E-15	1.07E-13	22.68748045	nosig
TM9SF1	-0.183513047	7.27918729	8.134473171	9.63E-15	1.07E-13	22.68569875	nosig
DNM3	0.270722305	5.8074355	-8.133113649	9.72E-15	1.08E-13	22.6765812	nosig
ANKRD11	-0.158465947	7.204160009	8.132885344	9.74E-15	1.08E-13	22.67505019	nosig
MAP4	0.212643469	8.766698469	-8.131340547	9.84E-15	1.09E-13	22.6646915	nosig
VDAC3	0.237056857	11.04235887	-8.130333512	9.91E-15	1.10E-13	22.65793949	nosig
STAB1	-0.384717298	7.004012265	8.12977191	9.95E-15	1.10E-13	22.65417427	nosig
GADD45A	0.392390611	6.749340876	-8.128420201	1.00E-14	1.11E-13	22.64511253	nosig
TSPAN17	-0.198056305	6.834374633	8.128068528	1.01E-14	1.12E-13	22.6427551	nosig
H1-2	-0.309590361	6.32811719	8.127721434	1.01E-14	1.12E-13	22.64042844	nosig
ZNF536	0.435182701	5.055029892	-8.125832856	1.02E-14	1.13E-13	22.62776993	nosig
PHTF2	-0.25739237	7.211732381	8.125372954	1.03E-14	1.13E-13	22.62468765	nosig
IFI6	0.47074226	7.984052053	-8.124072352	1.03E-14	1.14E-13	22.61597159	nosig
NPLOC4	-0.137807294	9.410242537	8.117240618	1.08E-14	1.20E-13	22.57020324	nosig
USP40	0.188208732	6.442378964	-8.113199298	1.11E-14	1.23E-13	22.54314073	nosig
TBC1D10B	-0.188980713	5.291296359	8.108772452	1.15E-14	1.27E-13	22.51350668	nosig
ADA	-0.309198414	6.032398922	8.107440031	1.16E-14	1.28E-13	22.50458928	nosig
ZNF593	-0.260021194	6.280642043	8.103452354	1.19E-14	1.31E-13	22.477907	nosig
FSD1L	0.283083794	4.853385441	-8.100576903	1.21E-14	1.34E-13	22.45867214	nosig
DENND1B	0.276815314	7.63374164	-8.100362842	1.22E-14	1.34E-13	22.4572404	nosig
LDB1	0.203787063	9.304899444	-8.097627979	1.24E-14	1.36E-13	22.43895044	nosig
PFN1	-0.230683128	9.602658957	8.097379701	1.24E-14	1.36E-13	22.43729023	nosig
RIPK2	-0.290452847	6.670858701	8.095569992	1.26E-14	1.38E-13	22.42518988	nosig
RBM4B	0.201628338	8.293387529	-8.094599061	1.26E-14	1.39E-13	22.41869864	nosig
MARCO	-0.343703818	4.468784703	8.094332219	1.27E-14	1.39E-13	22.41691472	nosig
IL2RB	0.271631272	4.407887365	-8.091611337	1.29E-14	1.42E-13	22.39872711	nosig
IGFBP5	0.398344496	9.748612575	-8.089432241	1.31E-14	1.44E-13	22.38416393	nosig
DHTKD1	0.242701175	7.08183098	-8.086376475	1.34E-14	1.47E-13	22.36374617	nosig
TCEAL8	0.22931035	6.154370085	-8.083963515	1.36E-14	1.49E-13	22.34762702	nosig
ATAD3C	-0.149249662	4.974876138	8.082728793	1.37E-14	1.50E-13	22.33938001	nosig
PTTG1IP	-0.181800171	9.025861723	8.082435059	1.37E-14	1.50E-13	22.3374182	nosig
ELAC1	0.204486824	5.523034024	-8.081981315	1.38E-14	1.51E-13	22.33438781	nosig
GRK2	-0.162582336	6.276492881	8.080893412	1.39E-14	1.52E-13	22.32712256	nosig
ECRG4	0.460803662	5.431294073	-8.079967274	1.40E-14	1.53E-13	22.32093811	nosig
DPM1	0.233152749	9.655167335	-8.079116714	1.40E-14	1.53E-13	22.31525875	nosig
COMMD1	0.183695515	8.356101463	-8.078672647	1.41E-14	1.54E-13	22.31229379	nosig
NAGLU	-0.177463864	6.426354633	8.077461627	1.42E-14	1.55E-13	22.30420854	nosig
SEMA3D	0.499700159	4.830877679	-8.077237277	1.42E-14	1.55E-13	22.30271078	nosig
N6AMT1	0.25426266	6.351432509	-8.075981775	1.43E-14	1.56E-13	22.29432954	nosig
EID3	-0.324840611	6.238093057	8.074967587	1.44E-14	1.57E-13	22.28755984	nosig
SERPINF2	-0.217283884	4.188563484	8.073547458	1.46E-14	1.59E-13	22.27808143	nosig
POM121L15P	-0.170696952	4.418020394	8.072268068	1.47E-14	1.60E-13	22.26954329	nosig
SHE	-0.251593614	7.235764	8.0718564	1.48E-14	1.60E-13	22.26679618	nosig
KIZ	0.198001634	6.488509933	-8.070881185	1.49E-14	1.61E-13	22.26028879	nosig
LRRK2	0.292682388	5.748425717	-8.070439983	1.49E-14	1.62E-13	22.25734492	nosig
SYF2	0.200394508	6.11427084	-8.069763933	1.50E-14	1.62E-13	22.25283426	nosig
SMIM8	0.243406599	6.806312689	-8.067737463	1.52E-14	1.65E-13	22.23931497	nosig
KCNH2	-0.324661923	8.027310647	8.066066495	1.53E-14	1.66E-13	22.22816904	nosig
ZNF875	0.229188255	6.608993516	-8.063414312	1.56E-14	1.69E-13	22.21048117	nosig
TEX9	0.257432882	3.395133735	-8.063197711	1.56E-14	1.69E-13	22.20903679	nosig
GLRX3	-0.184100199	6.689654462	8.061931195	1.58E-14	1.71E-13	22.20059167	nosig
GCLM	-0.289277969	4.889477525	8.058848448	1.61E-14	1.74E-13	22.18003957	nosig
MBTD1	0.216888007	6.206896011	-8.056227925	1.64E-14	1.77E-13	22.16257309	nosig
ZDHHC13	-0.239912579	6.983527808	8.054615202	1.66E-14	1.79E-13	22.15182572	nosig
DDHD2	0.181575257	8.246105514	-8.054569646	1.66E-14	1.79E-13	22.15152215	nosig
HNRNPUL1	-0.114795085	8.686583642	8.05384658	1.67E-14	1.80E-13	22.14670403	nosig
EZH1	0.228332356	7.935568811	-8.051445632	1.69E-14	1.83E-13	22.13070745	nosig
SMARCAL1	0.192809295	6.71813214	-8.049778046	1.71E-14	1.85E-13	22.11959882	nosig
SLC31A2	-0.333068834	6.853033091	8.049685565	1.71E-14	1.85E-13	22.11898281	nosig
SMPD4BP	-0.219422823	6.597052445	8.049276286	1.72E-14	1.85E-13	22.11625664	nosig
NFATC4	-0.187301596	5.391602769	8.046589337	1.75E-14	1.89E-13	22.09836144	nosig
SLC45A1	-0.228020005	4.586008173	8.045903069	1.76E-14	1.89E-13	22.0937915	nosig
CSPG4	-0.361276847	5.815683624	8.045157241	1.77E-14	1.90E-13	22.08882522	nosig
KMT5A	-0.157339323	8.350091862	8.044318372	1.78E-14	1.91E-13	22.08323977	nosig
N4BP2L1	0.206460941	5.289449895	-8.044228372	1.78E-14	1.91E-13	22.08264055	nosig
FBXO5	-0.212102693	5.174240632	8.043304295	1.79E-14	1.92E-13	22.07648825	nosig
TRIM33	0.12650125	8.188383699	-8.041210476	1.82E-14	1.95E-13	22.06254978	nosig
ZNF737	0.284765164	7.452339856	-8.040953541	1.82E-14	1.95E-13	22.06083954	nosig
DOCK5	-0.35159521	8.217131884	8.038505017	1.85E-14	1.98E-13	22.04454319	nosig
BTBD8	0.386220206	4.935402966	-8.038339574	1.85E-14	1.98E-13	22.04344218	nosig
MRC1	-0.629746089	7.627981212	8.036107354	1.88E-14	2.01E-13	22.02858851	nosig
BCORL1	-0.188743174	6.255139368	8.034878856	1.90E-14	2.03E-13	22.02041498	nosig
QPCTL	-0.171083213	5.419396258	8.033643727	1.91E-14	2.05E-13	22.01219815	nosig
ORMDL3	0.237341417	5.926610236	-8.030214506	1.96E-14	2.09E-13	21.98938926	nosig
KLF15	-0.469318027	7.481876812	8.029154253	1.97E-14	2.11E-13	21.98233847	nosig
VPS26C	-0.198186527	8.646619827	8.028487104	1.98E-14	2.11E-13	21.97790216	nosig
PER3	0.534334707	7.173618098	-8.026479482	2.01E-14	2.14E-13	21.96455367	nosig
ACTB	-0.283166628	11.83973041	8.023997135	2.04E-14	2.18E-13	21.94805182	nosig
CNNM4	0.328596889	7.018900225	-8.023572278	2.05E-14	2.18E-13	21.94522783	nosig
FBRS	-0.167547587	6.11064108	8.021599273	2.07E-14	2.21E-13	21.93211478	nosig
ABHD18	0.527674372	8.048242445	-8.020917512	2.08E-14	2.22E-13	21.92758412	nosig
H2BC11	-0.19390645	3.429716433	8.020804076	2.08E-14	2.22E-13	21.92683031	nosig
SNX11	-0.168770329	5.883815076	8.020265881	2.09E-14	2.23E-13	21.92325395	nosig
C6orf163	0.29995397	5.797996318	-8.019936581	2.10E-14	2.23E-13	21.92106578	nosig
POLR3E	-0.161661405	6.936561929	8.019371875	2.11E-14	2.24E-13	21.91731352	nosig
KIF27	0.193025962	5.4070994	-8.017869859	2.13E-14	2.26E-13	21.90733402	nosig
NBEA	0.333076773	8.249759291	-8.015510062	2.16E-14	2.29E-13	21.89165785	nosig
RNPS1	-0.150620365	8.239177788	8.013663399	2.19E-14	2.32E-13	21.87939256	nosig
FUCA2	-0.217543629	7.281239922	8.011396968	2.22E-14	2.36E-13	21.86434177	nosig
ZNF706	0.164904649	7.450316338	-8.010985874	2.23E-14	2.36E-13	21.8616121	nosig
HSPA2	0.639650476	7.424117524	-8.007602781	2.28E-14	2.42E-13	21.83915184	nosig
HAS2	-0.773303977	5.467711712	8.007555625	2.28E-14	2.42E-13	21.83883882	down
MAF1	-0.193058928	6.916287688	8.006210133	2.30E-14	2.44E-13	21.8299079	nosig
COL16A1	0.162914433	5.257399791	-8.004780545	2.32E-14	2.46E-13	21.82041988	nosig
RNF31	-0.155985058	6.278693779	8.004254442	2.33E-14	2.47E-13	21.81692847	nosig
ACLY	-0.285164016	7.448432276	7.996011288	2.46E-14	2.61E-13	21.76224372	nosig
MN1	0.254430812	5.752539267	-7.995004721	2.48E-14	2.62E-13	21.75556875	nosig
DTX4	0.261592948	5.333102239	-7.993617307	2.50E-14	2.64E-13	21.74636913	nosig
MS4A2	0.234645074	3.262274585	-7.989551884	2.57E-14	2.72E-13	21.71941832	nosig
COL12A1	0.482786411	7.393183477	-7.985477776	2.65E-14	2.79E-13	21.69241903	nosig
PTCD3	0.210050006	9.411911837	-7.980287758	2.74E-14	2.89E-13	21.65803777	nosig
ELOF1	-0.202901543	7.620389858	7.979729287	2.75E-14	2.90E-13	21.65433906	nosig
DUXAP9	0.25492607	3.506113135	-7.979288686	2.76E-14	2.91E-13	21.65142112	nosig
TBC1D9	0.217806986	6.825137515	-7.978505786	2.77E-14	2.92E-13	21.64623651	nosig
NUDT6	0.287887032	6.011594372	-7.976548285	2.81E-14	2.96E-13	21.6332748	nosig
VAMP8	-0.448730025	7.138222763	7.974567039	2.85E-14	2.99E-13	21.62015801	nosig
SH3YL1	0.222242808	5.636300092	-7.973496585	2.87E-14	3.01E-13	21.613072	nosig
TCEAL7	0.173473499	5.166691118	-7.972356056	2.89E-14	3.04E-13	21.6055228	nosig
LONRF2	0.300113536	6.921167908	-7.971952547	2.90E-14	3.04E-13	21.60285213	nosig
TIMM9	-0.231600536	6.083154224	7.97034013	2.93E-14	3.07E-13	21.59218108	nosig
A4GALT	-0.294568014	6.493155785	7.969540337	2.95E-14	3.09E-13	21.58688854	nosig
XG	0.449233662	4.215777802	-7.968437164	2.97E-14	3.11E-13	21.579589	nosig
TTC14	0.208568153	6.580443496	-7.966316068	3.01E-14	3.15E-13	21.56555588	nosig
H2BC5	-0.237570667	6.068872326	7.965715851	3.02E-14	3.17E-13	21.56158531	nosig
GOLM2	0.207512626	7.361018936	-7.964510282	3.05E-14	3.19E-13	21.55361079	nosig
CFAP61	0.550302641	7.910252021	-7.95955213	3.15E-14	3.30E-13	21.52082238	nosig
PTS	-0.203865549	6.286051135	7.958282533	3.18E-14	3.32E-13	21.51242867	nosig
ATF2	0.110997988	8.977858921	-7.956375672	3.22E-14	3.36E-13	21.49982348	nosig
YDJC	-0.243498732	5.690380717	7.952135919	3.31E-14	3.46E-13	21.47180403	nosig
SMAGP	-0.212719232	5.84622635	7.950250052	3.35E-14	3.50E-13	21.459344	nosig
BLTP3A	-0.230572441	6.809576423	7.949457427	3.37E-14	3.52E-13	21.45410766	nosig
STARD7	-0.310927751	10.16772154	7.948623906	3.39E-14	3.54E-13	21.44860153	nosig
FLNC	-0.439386276	11.28799605	7.948089186	3.40E-14	3.55E-13	21.44506944	nosig
CACYBP	-0.205274223	5.575205151	7.947402226	3.42E-14	3.56E-13	21.44053197	nosig
GOLGA8IP	0.177101999	5.009416344	-7.947241952	3.42E-14	3.56E-13	21.43947337	nosig
PYROXD2	0.355319486	6.022943677	-7.947174454	3.42E-14	3.56E-13	21.43902755	nosig
CLIC4	-0.163901101	11.29974533	7.946855549	3.43E-14	3.57E-13	21.43692126	nosig
KLRC4-KLRK1	0.599531081	4.023641103	-7.945965497	3.45E-14	3.59E-13	21.43104299	nosig
LRRC34	0.212916375	4.814925606	-7.943932918	3.50E-14	3.64E-13	21.41762063	nosig
AXL	-0.319880455	7.405870086	7.940082522	3.59E-14	3.73E-13	21.39220037	nosig
ASPA	0.427788877	3.885546399	-7.936798113	3.67E-14	3.81E-13	21.37052322	nosig
PES1	-0.230804936	5.893799083	7.935878239	3.69E-14	3.83E-13	21.36445311	nosig
TP63	0.258130111	3.878871805	-7.935671258	3.70E-14	3.84E-13	21.36308733	nosig
WDR74	-0.252856371	7.484020493	7.934501108	3.73E-14	3.86E-13	21.35536649	nosig
TUSC2	-0.148368302	7.397140406	7.933370056	3.76E-14	3.89E-13	21.34790435	nosig
ALDH16A1	-0.173324901	5.744811743	7.932278956	3.79E-14	3.92E-13	21.34070646	nosig
MTARC2	0.283859199	6.838548164	-7.930501639	3.83E-14	3.96E-13	21.32898308	nosig
KCNIP1	0.266789628	3.870090382	-7.925090262	3.97E-14	4.11E-13	21.29329977	nosig
SBNO2	-0.249675928	5.997573527	7.9234073	4.02E-14	4.15E-13	21.28220541	nosig
HYLS1	-0.193524301	3.26405568	7.922585754	4.04E-14	4.17E-13	21.27679022	nosig
MARVELD2	-0.240548014	3.463688515	7.921624571	4.07E-14	4.20E-13	21.27045508	nosig
C5orf63	0.286481874	6.97888559	-7.920744205	4.09E-14	4.22E-13	21.26465307	nosig
CCL11	-0.445725736	5.257797629	7.919398731	4.13E-14	4.26E-13	21.2557866	nosig
SPACA9	0.202170602	4.911316322	-7.918354882	4.16E-14	4.28E-13	21.24890848	nosig
SPCS2	-0.185233955	8.426227488	7.918062283	4.16E-14	4.29E-13	21.2469806	nosig
SREBF1	-0.318082338	5.554981573	7.915314583	4.24E-14	4.37E-13	21.22887883	nosig
CD1C	0.326143869	4.226535143	-7.914866011	4.25E-14	4.38E-13	21.22592405	nosig
DCUN1D5	-0.271012339	6.798061024	7.912562525	4.32E-14	4.44E-13	21.21075254	nosig
BTBD6	-0.194590303	6.430933902	7.910791546	4.37E-14	4.49E-13	21.19909031	nosig
NCDN	0.205032398	7.085481355	-7.909188459	4.42E-14	4.54E-13	21.18853517	nosig
RXRB	0.155380166	7.159938475	-7.907709664	4.46E-14	4.58E-13	21.17879967	nosig
LRP4	-0.266536363	7.302505565	7.907248791	4.48E-14	4.60E-13	21.17576581	nosig
ACR	-0.249062437	5.667745924	7.905389075	4.53E-14	4.65E-13	21.16352475	nosig
FAM88B	0.239895634	6.380987579	-7.904254357	4.57E-14	4.68E-13	21.15605673	nosig
APLF	0.198255759	5.902054828	-7.902900074	4.61E-14	4.72E-13	21.14714461	nosig
IL13RA1	-0.321821355	7.985773668	7.902808689	4.61E-14	4.72E-13	21.14654327	nosig
ACKR4	0.27306068	3.036667349	-7.901198107	4.66E-14	4.77E-13	21.13594593	nosig
KLHDC1	0.260252634	7.436053665	-7.897090034	4.79E-14	4.90E-13	21.10892208	nosig
DYNC1LI2	0.173156956	8.251568788	-7.896699773	4.80E-14	4.91E-13	21.10635534	nosig
ZNF415	0.290666094	6.92041864	-7.89658585	4.81E-14	4.92E-13	21.10560609	nosig
NAV1	0.390876009	8.89514116	-7.896416294	4.81E-14	4.92E-13	21.10449096	nosig
HVCN1	-0.286344153	5.740926601	7.895546284	4.84E-14	4.95E-13	21.09876936	nosig
NEK5	0.203704494	3.807209004	-7.894806415	4.87E-14	4.97E-13	21.09390396	nosig
CADPS	0.526172945	6.881253097	-7.893742042	4.90E-14	5.00E-13	21.08690515	nosig
RAI2	-0.170537308	6.248296243	7.885021136	5.20E-14	5.30E-13	21.0295844	nosig
HCK	-0.425999467	5.138907575	7.884788291	5.20E-14	5.30E-13	21.02805453	nosig
ST3GAL2	-0.192549422	6.483386176	7.884708853	5.21E-14	5.30E-13	21.0275326	nosig
TUBBP5	-0.235383902	6.192273962	7.883701666	5.24E-14	5.34E-13	21.02091547	nosig
PIAS2	0.141339205	7.742471822	-7.882821759	5.27E-14	5.37E-13	21.01513502	nosig
GNPNAT1	-0.407627344	6.186679313	7.881898885	5.30E-14	5.40E-13	21.00907276	nosig
ZNF793	0.206609458	4.864290096	-7.881270184	5.33E-14	5.42E-13	21.00494317	nosig
EVI5L	-0.16364603	6.11875825	7.877201424	5.47E-14	5.56E-13	20.97822303	nosig
CAVIN2	0.279701021	7.763166594	-7.875544806	5.53E-14	5.62E-13	20.96734642	nosig
WBP2	-0.210691253	9.076925221	7.874812579	5.56E-14	5.65E-13	20.96253943	nosig
NLRP1	0.242166207	5.986762215	-7.871338163	5.69E-14	5.78E-13	20.93973437	nosig
BHLHE41	0.286577836	7.36391798	-7.869593957	5.76E-14	5.84E-13	20.92828845	nosig
BAX	-0.189650644	6.400658214	7.86918677	5.77E-14	5.85E-13	20.92561663	nosig
LETMD1	0.240266654	7.801408035	-7.869167215	5.78E-14	5.85E-13	20.92548832	nosig
MT1IP	-0.200898785	6.014108678	7.868224701	5.81E-14	5.89E-13	20.91930424	nosig
AXIN2	-0.199226774	6.325762925	7.866989215	5.86E-14	5.93E-13	20.91119864	nosig
KCNK15	-0.250479185	5.539081953	7.863715944	5.99E-14	6.06E-13	20.88972795	nosig
MAPK8	0.175400783	7.805731434	-7.861245454	6.09E-14	6.16E-13	20.87352699	nosig
DUSP15	0.173159269	4.57286243	-7.860964788	6.10E-14	6.16E-13	20.87168666	nosig
PEMT	-0.223750898	7.684656135	7.860781998	6.11E-14	6.17E-13	20.87048812	nosig
SH3BGRL3	-0.267259543	6.830286133	7.860415601	6.12E-14	6.18E-13	20.86808575	nosig
THOP1	-0.19251869	5.422337224	7.860259885	6.13E-14	6.18E-13	20.86706479	nosig
GUSBP5	0.216089751	5.885257655	-7.859469629	6.16E-14	6.21E-13	20.86188361	nosig
STAC2	-0.222500499	3.762986955	7.857569343	6.24E-14	6.29E-13	20.84942614	nosig
NADK	-0.19957733	6.322487066	7.857386763	6.25E-14	6.29E-13	20.84822933	nosig
EPC2	0.145236327	7.691753293	-7.856061598	6.30E-14	6.35E-13	20.83954344	nosig
YPEL1	0.337130144	6.488373976	-7.854919678	6.35E-14	6.39E-13	20.83205943	nosig
CD109	-0.338831337	6.58155073	7.852324521	6.46E-14	6.50E-13	20.81505378	nosig
ZNF763	0.331464093	4.956805179	-7.850807556	6.53E-14	6.56E-13	20.8051151	nosig
AHDC1	-0.167418867	6.081894232	7.848576015	6.63E-14	6.66E-13	20.79049709	nosig
EPG5	0.168727237	6.853049409	-7.848521364	6.63E-14	6.66E-13	20.79013913	nosig
CD74	0.418061591	9.640460823	-7.848436355	6.63E-14	6.66E-13	20.78958232	nosig
EFNA4	-0.207444324	4.583825736	7.848390976	6.63E-14	6.66E-13	20.78928509	nosig
ZNF280D	0.164742076	8.025025183	-7.847476434	6.68E-14	6.69E-13	20.78329516	nosig
IFT22	0.216669119	7.555660096	-7.845117608	6.78E-14	6.80E-13	20.76784784	nosig
WDR4	-0.238607864	5.222392439	7.844569078	6.81E-14	6.82E-13	20.7642561	nosig
COL4A5	0.219898928	4.833321233	-7.841373196	6.95E-14	6.96E-13	20.74333307	nosig
CYP27A1	0.372856085	5.908670022	-7.84052728	6.99E-14	7.00E-13	20.73779593	nosig
NCK2	-0.161926795	8.572081305	7.834518427	7.28E-14	7.28E-13	20.6984751	nosig
[truncated: 17,999 more rows]
