# Supplementary material for: Revealing lactylation-mediated mechanisms and hub genes in heart failure pathogenesis
Source: Front Cardiovasc Med. 2025 Aug 12;12:1622958. doi: 10.3389/fcvm.2025.1622958 (PMC12378386; doi:10.3389/fcvm.2025.1622958)
Supplement: Supplementary file 5 [file Datasheet4.csv]

gene_symbols
HBB
HMGCS2
SPP1
STAT4
CFH
CFI
CYP27A1
FLI1
GATA2
LARGE1
LYST
SLC2A1
STAT2
TK2
TRMT5
CBLIF
CLN5
DHFR
GATD1
GCLC
HACE1
HPDL
HS6ST2
JAK2
LDHA
LDHAL6B
MPV17
MRPS14
PEX2
PRORP
RHD
SCO2
SIL1
SLC4A4
SLC5A12
STIM1
WARS2
